# Supplementary material for: A deep learning system accurately classifies primary and metastatic cancers using passenger mutation patterns
Source: Nat Commun. 2020 Feb 5;11:728. doi: 10.1038/s41467-019-13825-8 (PMC7002586; doi:10.1038/s41467-019-13825-8)
Supplement: Supplementary file 4 — Supplementary Data 1 [file 41467_2019_13825_MOESM4_ESM.xls]

## Sheet: Sheet1
Supplementary Table 1: PCAWG Tumor Samples used for Training and Testing
icgc_donor_id	submitter_donor_id	donor_wgs_exclusion_white_gray	tumor_type_abbreviation	dcc_project_code	submitter_specimen_id	icgc_specimen_id	submitter_sample_id	icgc_sample_id	dcc_specimen_type	library_strategy	is_msi_sample	test_partition	validation_partition
DO46416	AOCS-117	Included	Ovary-AdenoCA	OV-AU	AOCS-117-13	SP101724	AOCS-117-3-3	SA505245	other therapy	WGS	no	5	2
DO36062	ICGC_PA107	Included	CNS-PiloAstro	PBCA-DE	ICGC_PA107	SP79365	ICGC_PA107	SA413814	no treatment	WGS	no	8	excluded
DO45049	HX17	Included	Liver-HCC	LINC-JP	HX17T	SP98853	HX17T	SA501385		WGS	no	7	9
DO22145	TCGA-EZ-7264	Included	CNS-Oligo	LGG-US	TCGA-EZ-7264-01A	SP47708	TCGA-EZ-7264-01A-11R-2027-07	SA262429		WGS	no	excluded	excluded
DO48578	ICGC_0498	Included	Panc-Endocrine	PAEN-AU	8068611	SP106808	8068611	SA514933	no treatment	WGS	no	2	8
DO46853	C0014	Included	Kidney-RCC	RECA-EU	C0014T	SP102816	C0014T	SA507246	no treatment	WGS	no	3	7
DO52532	EOPC-057	Included	Prost-AdenoCA	EOPC-DE	EOPC-057_tumor_01	SP116296	EOPC-057_tumor_01	SA541792	no treatment	WGS	no	9	1
DO38966	TCGA-DJ-A2Q1	Included	Thy-AdenoCA	THCA-US	TCGA-DJ-A2Q1-01A	SP85623	TCGA-DJ-A2Q1-01A-22D-A19J-08	SA448931		WGS	no	8	2
DO51064	CPCG0128	Included	Prost-AdenoCA	PRAD-CA	CPCG0128-F1	SP112815	CPCG0128-F1	SA530466	no treatment	WGS	no	6	3
DO51056	CPCG0095	Included	Prost-AdenoCA	PRAD-CA	CPCG0095-F1	SP112799	CPCG0095-F1	SA530450	no treatment	WGS	no	3	4
DO10172	TCGA-A6-6141	Included	ColoRect-AdenoCA	COAD-US	TCGA-A6-6141-01A	SP22031	TCGA-A6-6141-01A-11D-1771-10	SA112902		WGS	no	5	8
DO27821	4177856	Included	Lymph-BNHL	MALY-DE	tumor_4177856	SP59388	tumor_4177856	SA320998	no treatment	WGS	no	3	2
DO17323	TCGA-A3-3387	Included	Kidney-RCC	KIRC-US	TCGA-A3-3387-01A	SP36498	TCGA-A3-3387-01A-01D-2102-10	SA235957		WGS	no	8	3
DO48701	RK175	Included	Liver-HCC	LIRI-JP	RK175_C01	SP107047	RK175_C01	SA515302	no treatment	WGS	no	5	excluded
DO46847	C0012	Included	Kidney-RCC	RECA-EU	C0012T	SP102795	C0012T	SA507225	no treatment	WGS	no	7	4
DO43338	TCGA-AX-A1C8	Included	Uterus-AdenoCA	UCEC-US	TCGA-AX-A1C8-01A	SP94588	TCGA-AX-A1C8-01A-11D-A135-09	SA475881		WGS	no	3	1
DO3614	TCGA-A2-A0EY	Included	Breast-AdenoCA	BRCA-US	TCGA-A2-A0EY-01A	SP7692	TCGA-A2-A0EY-01A-11D-A19H-09	SA17443		WGS	no	5	7
DO46973	C0071	Included	Kidney-RCC	RECA-EU	C0071T	SP103197	C0071T	SA507536	no treatment	WGS	no	8	excluded
DO23838	TCGA-05-4396	Included	Lung-AdenoCA	LUAD-US	TCGA-05-4396-01A	SP50827	TCGA-05-4396-01A-21D-1855-08	SA287592		WGS	no	4	2
DO36283	TCGA-HC-7744	Included	Prost-AdenoCA	PRAD-US	TCGA-HC-7744-01A	SP80037	TCGA-HC-7744-01A-11R-2118-07	SA415929		WGS	no	4	3
DO51493	PCSI_0261	Included	Panc-AdenoCA	PACA-CA	PCSI_0261_Pa_P_526	SP116965	PCSI_0261_Pa_P_526	SA533726	no treatment	WGS	no	7	6
DO46785	ICGC_0456	Included	Panc-Endocrine	PAEN-AU	8057646	SP102617	8057646	SA506713	no treatment	WGS	no	7	excluded
DO48703	RK176	Included	Liver-HCC	LIRI-JP	RK176_C01	SP107050	RK176_C01	SA515305	no treatment	WGS	no	8	10
DO46581	AOCS-163	Included	Ovary-AdenoCA	OV-AU	AOCS-163-1	SP102103	AOCS-163-1-4	SA505781	no treatment	WGS	no	8	1
DO35934	ICGC_PA39	Included	CNS-PiloAstro	PBCA-DE	ICGC_PA39	SP79237	ICGC_PA39	SA413642	no treatment	WGS	no	6	excluded
DO23584	TCGA-91-6847	Included	Lung-AdenoCA	LUAD-US	TCGA-91-6847-01A	SP50263	TCGA-91-6847-01A-11D-1945-08	SA275986		WGS	no	7	5
DO50332	OCCAMS-AH-048	Included	Eso-AdenoCA	ESAD-UK	Cou1-091-13072011-B	SP111006	LP6007542-DNA_A01	SA528816		WGS	no	2	3
DO36159	ICGC_PA162	Included	CNS-PiloAstro	PBCA-DE	ICGC_PA162	SP79462	ICGC_PA162	SA413920	no treatment	WGS	no	1	7
DO52667	4199996	Included	Lymph-BNHL	MALY-DE	tumor_4199996	SP116649	tumor_4199996	SA542096	no treatment	WGS	no	6	8
DO35898	ICGC_PA21	Included	CNS-PiloAstro	PBCA-DE	ICGC_PA21	SP79201	ICGC_PA21	SA413594	no treatment	WGS	no	5	excluded
DO14686	TCGA-CR-6470	Included	Head-SCC	HNSC-US	TCGA-CR-6470-01A	SP31046	TCGA-CR-6470-01A-11D-2334-08	SA203048		WGS	no	4	excluded
DO35184	PCSI_0098	Included	Panc-AdenoCA	PACA-CA	PCSI_0098_Pa_P	SP77930	PCSI_0098_Pa_P	SA412935	no treatment	WGS	no	5	3
DO34616	ICGC_0224	Included	Panc-AdenoCA	PACA-AU	8057490	SP76057	8057490	SA410925	no treatment	WGS	no	10	excluded
DO45269	RK177	Included	Liver-HCC	LIRI-JP	RK177_C01	SP99261	RK177_C01	SA501545	no treatment	WGS	no	1	9
DO35619	ICGC_MB86	Included	CNS-Medullo	PBCA-DE	ICGC_MB86	SP78816	ICGC_MB86	SA413898	no treatment	WGS	no	3	excluded
DO12742	TCGA-02-2485	Included	CNS-GBM	GBM-US	TCGA-02-2485-01A	SP27201	TCGA-02-2485-01A-01R-1849-01	SA139839		WGS	no	1	excluded
DO46781	ICGC_0453	Included	Panc-Endocrine	PAEN-AU	8057637	SP102605	8057637	SA506701	no treatment	WGS	no	5	7
DO41446	TCGA-AP-A0LL	Included	Uterus-AdenoCA	UCEC-US	TCGA-AP-A0LL-01A	SP90725	TCGA-AP-A0LL-01A-12D-A127-09	SA474315		WGS	no	2	6
DO27835	4160468	Included	Lymph-BNHL	MALY-DE	tumor_4160468	SP59416	tumor_4160468	SA321057	no treatment	WGS	no	7	excluded
DO35542	ICGC_MB6	Included	CNS-Medullo	PBCA-DE	ICGC_MB6	SP78663	ICGC_MB6	SA413286	no treatment	WGS	no	10	7
DO32831	ICGC_0006	Included	Panc-AdenoCA	PACA-AU	8031121	SP69565	8031121	SA407890	surgery	WGS	no	9	2
DO44885	TCGA-DD-A4NG	Included	Liver-HCC	LIHC-US	TCGA-DD-A4NG-01A	SP98082	TCGA-DD-A4NG-01A-11D-A27I-10	SA500499		WGS	no	3	excluded
DO220176	TCGA-IW-A3M5	Included	Bone-Leiomyo	SARC-US	TCGA-IW-A3M5-01A	SP122725	TCGA-IW-A3M5-01A-22D-A21Q-09	SA554466		WGS	no	excluded	excluded
DO36431	TCGA-AG-3890	Included	ColoRect-AdenoCA	READ-US	TCGA-AG-3890-01A	SP80367	TCGA-AG-3890-01A-01D-1989-10	SA422769		WGS	no	8	5
DO48704	RK178	Included	Liver-HCC	LIRI-JP	RK178_C01	SP107052	RK178_C01	SA515307	no treatment	WGS	no	9	excluded
DO13575	TCGA-06-2570	Included	CNS-GBM	GBM-US	TCGA-06-2570-01A	SP28791	TCGA-06-2570-01A-01R-1849-01	SA166720		WGS	no	10	excluded
DO2341	TCGA-EW-A3U0	Included	Breast-AdenoCA	BRCA-US	TCGA-EW-A3U0-01A	SP5052	TCGA-EW-A3U0-01A-11D-A228-09	SA57479		WGS	no	2	excluded
DO34432	ICGC_0214	Included	Panc-AdenoCA	PACA-AU	8051974	SP75202	8051974	SA410071	no treatment	WGS	no	3	8
DO6314	TCGA-C5-A2LY	Included	Cervix-SCC	CESC-US	TCGA-C5-A2LY-01A	SP13206	TCGA-C5-A2LY-01A-31D-A18J-09	SA84668		WGS	no	excluded	excluded
DO37432	TCGA-GN-A266	Included	Skin-Melanoma	SKCM-US	TCGA-GN-A266-06A	SP82445	TCGA-GN-A266-06A-11D-A197-08	SA434831		WGS	no	2	7
DO6362	10	Included	Lymph-CLL	CLLE-ES	010-0028-02TD	SP13291	010-0028-02TD	SA542383	no treatment	WGS	no	7	4
DO35564	ICGC_MB26	Included	CNS-Medullo	PBCA-DE	ICGC_MB26	SP78709	ICGC_MB26	SA413472	no treatment	WGS	no	4	2
DO37827	TCGA-D3-A1Q5	Included	Skin-Melanoma	SKCM-US	TCGA-D3-A1Q5-06A	SP83242	TCGA-D3-A1Q5-06A-11D-A196-08	SA435017		WGS	no	7	2
DO46856	C0015	Included	Kidney-RCC	RECA-EU	C0015T	SP102827	C0015T	SA507258	no treatment	WGS	no	9	2
DO32860	ICGC_0020	Included	Panc-AdenoCA	PACA-AU	8067541	SP110736	8067541	SA528686	no treatment	WGS	no	5	excluded
DO51181	ITNET-1309	Included	Panc-Endocrine	PAEN-AU	1309T	SP117086	1309T	SA542651	no treatment	WGS	no	5	1
DO52510	EOPC-035	Included	Prost-AdenoCA	EOPC-DE	EOPC-035_tumor_01	SP116233	EOPC-035_tumor_01	SA541767	no treatment	WGS	no	excluded	excluded
DO28952	TCGA-24-1544	Included	Ovary-AdenoCA	OV-US	TCGA-24-1544-01A	SP61703	TCGA-24-1544-01A-01R-1566-13	SA380645		WGS	no	5	3
DO44087	TCGA-A6-A567	Included	ColoRect-AdenoCA	COAD-US	TCGA-A6-A567-01A	SP96112	TCGA-A6-A567-01A-31D-A28G-10	SA491195		WGS	no	5	1
DO49076	ICGC_0391	Included	Panc-AdenoCA	PACA-AU	8067175	SP107774	8067175	SA518628	no treatment	WGS	no	4	excluded
DO221127	4105746	Included	Lymph-BNHL	MALY-DE	tumor_4105746	SP124977	tumor_4105746	SA557677	no treatment	WGS	no	1	excluded
DO38901	TCGA-EL-A3TB	Included	Thy-AdenoCA	THCA-US	TCGA-EL-A3TB-01A	SP85491	TCGA-EL-A3TB-01A-11D-A22D-08	SA445899		WGS	no	3	excluded
DO8858	TCGA-AA-A00R	Included	ColoRect-AdenoCA	COAD-US	TCGA-AA-A00R-01A	SP19215	TCGA-AA-A00R-01A-01D-A126-10	SA125187		WGS	MSI	excluded	excluded
DO51175	ITNET-1286	Included	Panc-Endocrine	PAEN-AU	1286T	SP117700	1286T	SA543666	no treatment	WGS	no	10	excluded
DO6585	308	Included	Lymph-CLL	CLLE-ES	308-01-4TD	SP13514	308-01-4TD	SA542392	no treatment	WGS	no	9	10
DO36068	ICGC_PA109	Included	CNS-PiloAstro	PBCA-DE	ICGC_PA109	SP79371	ICGC_PA109	SA413822	no treatment	WGS	no	2	3
DO48943	ICGC_MB177	Included	CNS-Medullo	PBCA-DE	ICGC_MB177	SP107462	ICGC_MB177	SA517274	no treatment	WGS	no	2	1
DO35753	ICGC_MB118	Included	CNS-Medullo	PBCA-DE	ICGC_MB118	SP78951	ICGC_MB118	SA414199	no treatment	WGS	no	8	2
DO45273	RK180	Included	Liver-HCC	LIRI-JP	RK180_C01	SP99269	RK180_C01	SA501552	no treatment	WGS	no	excluded	excluded
DO17791	TCGA-CJ-4639	Included	Kidney-RCC	KIRC-US	TCGA-CJ-4639-01A	SP37516	TCGA-CJ-4639-01A-02R-1325-07	SA246090		WGS	no	7	excluded
DO28873	TCGA-10-0934	GrayList	Ovary-AdenoCA	OV-US	TCGA-10-0934-01A	SP61553	TCGA-10-0934-01A-02D-A312-08	SA519932		WGS	no	4	2
DO27805	4188900	Included	Lymph-BNHL	MALY-DE	tumor_4188900	SP59356	tumor_4188900	SA320950	no treatment	WGS	no	4	3
DO6252	TCGA-C5-A1BN	Included	Cervix-SCC	CESC-US	TCGA-C5-A1BN-01B	SP13078	TCGA-C5-A1BN-01B-11D-A200-09	SA84489		WGS	no	excluded	excluded
DO45051	HX18	Included	Liver-HCC	LINC-JP	HX18T	SP98855	HX18T	SA501387		WGS	no	7	8
DO45273	RK180	Included	Liver-HCC	LIRI-JP	RK180_C01	SP99269	RK180_C01	SA501552	no treatment	WGS	no	excluded	excluded
DO52132	ITNET-0134	Included	Panc-Endocrine	PAEN-IT	PET134T	SP135339	PET134T	SA570851	no treatment	WGS	no	2	5
DO51071	CPCG0190	GrayList	Prost-AdenoCA	PRAD-CA	CPCG0190-F1	SP112829	CPCG0190-F1	SA530498	no treatment	WGS	no	7	excluded
DO219965	TCGA-DX-A3LS	Included	Bone-Leiomyo	SARC-US	TCGA-DX-A3LS-01A	SP121828	TCGA-DX-A3LS-01A-11D-A21Q-09	SA554627		WGS	no	excluded	excluded
DO52651	4160100	Included	Lymph-BNHL	MALY-DE	tumor_4160100	SP116612	tumor_4160100	SA542024	no treatment	WGS	no	5	7
DO221540	PCSI_0537	Included	Panc-AdenoCA	PACA-CA	PCSI_0537_Pa_P_526	SP125807	PCSI_0537_Pa_P_526	SA558660	no treatment	WGS	no	6	2
DO39910	TCGA-DE-A3KN	Included	Thy-AdenoCA	THCA-US	TCGA-DE-A3KN-01A	SP87582	TCGA-DE-A3KN-01A-11D-A20C-08	SA448570		WGS	no	2	7
DO3662	TCGA-BH-A0BW	Included	Breast-AdenoCA	BRCA-US	TCGA-BH-A0BW-01A	SP7785	TCGA-BH-A0BW-01A-11D-A10Y-09	SA18702		WGS	no	4	excluded
DO48993	TCGA-C5-A1M8	Included	Cervix-SCC	CESC-US	TCGA-C5-A1M8-01A	SP107607	TCGA-C5-A1M8-01A-21D-A200-09	SA517839		WGS	no	excluded	excluded
DO220479	TCGA-KN-8427	Included	Kidney-ChRCC	KICH-US	TCGA-KN-8427-01A	SP123972	TCGA-KN-8427-01A-11D-2310-10	SA556485		WGS	no	10	3
DO51074	CPCG0199	Included	Prost-AdenoCA	PRAD-CA	CPCG0199-F1	SP112835	CPCG0199-F1	SA530509	no treatment	WGS	no	6	5
DO44091	TCGA-AY-A54L	Included	ColoRect-AdenoCA	COAD-US	TCGA-AY-A54L-01A	SP96120	TCGA-AY-A54L-01A-11D-A28G-10	SA491143		WGS	no	1	5
DO14814	TCGA-CN-6989	Included	Head-SCC	HNSC-US	TCGA-CN-6989-01A	SP31334	TCGA-CN-6989-01A-11R-1915-07	SA186706		WGS	no	3	2
DO48706	RK181	Included	Liver-HCC	LIRI-JP	RK181_C01	SP107056	RK181_C01	SA515309	no treatment	WGS	no	3	7
DO52510	EOPC-035	Included	Prost-AdenoCA	EOPC-DE	EOPC-035_tumor_01	SP116233	EOPC-035_tumor_01	SA541767	no treatment	WGS	no	excluded	excluded
DO10960	TCGA-06-0214	Included	CNS-GBM	GBM-US	TCGA-06-0214-01A	SP23739	TCGA-06-0214-01A-02D-1491-08	SA138061		WGS	no	6	3
DO220887	MELA-0185	Included	Skin-Melanoma	MELA-AU	EXTERN-MELA-20140526-061	SP124389	EXTERN-MELA-20140526-061	SA557461	surgery	WGS	no	2	excluded
DO222286	CGP_donor_GC00003	Included	Stomach-AdenoCA	GACA-CN	CGP_specimen_GC12180T	SP135184	GC12180T	SA560559	no treatment	WGS	no	4	excluded
DO51134	CPCG0365	Included	Prost-AdenoCA	PRAD-CA	CPCG0365-F1	SP112955	CPCG0365-F1	SA530606	no treatment	WGS	no	3	7
DO7304	684	Included	Lymph-CLL	CLLE-ES	684-02-1TD	SP115117	684-02-1TD	SA539014	no treatment	WGS	no	4	excluded
DO50309	OCCAMS-SH-024	Included	Eso-AdenoCA	ESAD-UK	EN-203-11	SP110846	LP6007438-DNA_A01	SA528786		WGS	no	5	10
DO46606	AOCS-170	Included	Ovary-AdenoCA	OV-AU	AOCS-170-1	SP102174	AOCS-170-1-8	SA505897	other therapy	WGS	no	7	excluded
DO220338	TCGA-KL-8330	Included	Kidney-ChRCC	KICH-US	TCGA-KL-8330-01A	SP123850	TCGA-KL-8330-01A-11D-2310-10	SA556295		WGS	no	10	8
DO51467	PCSI_0325	Included	Panc-AdenoCA	PACA-CA	PCSI_0325_Pa_P_526	SP125696	PCSI_0325_Pa_P_526	SA533676	no treatment	WGS	no	7	2
DO1076	CGP_donor_1212361	Included	Breast-AdenoCA	BRCA-UK	CGP_specimen_1241541	SP2293	PD4120a	SA6164		WGS	no	9	3
DO7801	TCGA-CA-6718	Included	ColoRect-AdenoCA	COAD-US	TCGA-CA-6718-01A	SP16886	TCGA-CA-6718-01A-11D-1835-10	SA92158		WGS	no	1	excluded
DO23608	TCGA-91-6840	Included	Lung-AdenoCA	LUAD-US	TCGA-91-6840-01A	SP50317	TCGA-91-6840-01A-11D-1945-08	SA277382		WGS	no	4	3
DO51524	PCSI_0468	Included	Panc-AdenoCA	PACA-CA	PCSI_0468_Pa_P_526	SP125725	PCSI_0468_Pa_P_526	SA533734	no treatment	WGS	no	4	excluded
DO51500	PCSI_0287	Included	Panc-AdenoCA	PACA-CA	PCSI_0287_Pa_P_526	SP125752	PCSI_0287_Pa_P_526	SA533664	no treatment	WGS	no	10	3
DO51060	CPCG0121	Included	Prost-AdenoCA	PRAD-CA	CPCG0121-F1	SP112807	CPCG0121-F1	SA530458	no treatment	WGS	no	6	9
DO48709	RK183	Included	Liver-HCC	LIRI-JP	RK183_C01	SP107060	RK183_C01	SA515312	no treatment	WGS	no	3	2
DO220872	MELA-0075	Included	Skin-Melanoma	MELA-AU	EXTERN-MELA-20140524-006	SP124362	EXTERN-MELA-20140524-006	SA557420	surgery	WGS	no	4	9
DO27978	TCGA-13-1477	Included	Ovary-AdenoCA	OV-US	TCGA-13-1477-01A	SP59707	TCGA-13-1477-01A-01D-A312-08	SA518422		WGS	no	8	excluded
DO25320	TCGA-05-4397	Included	Lung-AdenoCA	LUAD-US	TCGA-05-4397-01A	SP54113	TCGA-05-4397-01A-01D-1931-08	SA283110		WGS	no	3	6
DO49418	PCSI_0164	Included	Panc-AdenoCA	PACA-CA	PCSI_0164_Pa_P_526	SP118048	PCSI_0164_Pa_P_526	SA520258	no treatment	WGS	no	7	9
DO7280	654	Included	Lymph-CLL	CLLE-ES	654-02-5TD	SP115114	654-02-5TD	SA539012	no treatment	WGS	no	7	4
DO220363	TCGA-KM-8639	Included	Kidney-ChRCC	KICH-US	TCGA-KM-8639-01A	SP123902	TCGA-KM-8639-01A-11D-2397-10	SA556737		WGS	no	5	9
DO48917	ICGC_MB143	Included	CNS-Medullo	PBCA-DE	ICGC_MB143	SP107435	ICGC_MB143	SA517252	no treatment	WGS	no	7	1
DO52128	ITNET-0118	Included	Panc-Endocrine	PAEN-IT	PET118T	SP135324	PET118T	SA570845	no treatment	WGS	no	3	5
DO26461	TCGA-56-1622	Included	Lung-SCC	LUSC-US	TCGA-56-1622-01A	SP56537	TCGA-56-1622-01A-01R-0692-07	SA305432		WGS	no	9	excluded
DO52513	EOPC-038	Included	Prost-AdenoCA	EOPC-DE	EOPC-038_tumor_01	SP116270	EOPC-038_tumor_01	SA541762	no treatment	WGS	no	excluded	excluded
DO45277	RK184	Included	Liver-HCC	LIRI-JP	RK184_C01	SP99279	RK184_C01	SA501562	other therapy	WGS	no	6	5
DO51954	A22-0016_CRUK_PC_0016	Included	Prost-AdenoCA	PRAD-UK	A22A-0016_CRUK_PC_0016_M1	SP114904	A22A-0016_CRUK_PC_0016_M1_DNA	SA538873	other therapy	WGS	no	excluded	excluded
DO51954	A22-0016_CRUK_PC_0016	Included	Prost-AdenoCA	PRAD-UK	A22A-0016_CRUK_PC_0016_M1	SP114904	A22A-0016_CRUK_PC_0016_M1_DNA	SA538873	other therapy	WGS	no	excluded	excluded
DO51955	A29-0017_CRUK_PC_0017	Included	Prost-AdenoCA	PRAD-UK	A29A-0017_CRUK_PC_0017_M1	SP114921	A29A-0017_CRUK_PC_0017_M1_DNA	SA538895	other therapy	WGS	no	excluded	excluded
DO51953	A10-0015_CRUK_PC_0015	Included	Prost-AdenoCA	PRAD-UK	A10A-0015_CRUK_PC_0015_M1	SP114898	A10A-0015_CRUK_PC_0015_M1_DNA	SA538863	other therapy	WGS	no	excluded	excluded
DO51956	A31-0018_CRUK_PC_0018	Included	Prost-AdenoCA	PRAD-UK	A31A-0018_CRUK_PC_0018_M1	SP114926	A31A-0018_CRUK_PC_0018_M1_DNA	SA538901	other therapy	WGS	no	excluded	excluded
DO51964	A21-0096_CRUK_PC_0096	Included	Prost-AdenoCA	PRAD-UK	A21A-0096_CRUK_PC_0096_M1	SP114971	A21A-0096_CRUK_PC_0096_M1_DNA	SA538892	other therapy	WGS	no	excluded	excluded
DO51960	A24-0021_CRUK_PC_0021	Included	Prost-AdenoCA	PRAD-UK	A24A-0021_CRUK_PC_0021_M1	SP114953	A24A-0021_CRUK_PC_0021_M1_DNA	SA538872	other therapy	WGS	no	excluded	excluded
DO51956	A31-0018_CRUK_PC_0018	Included	Prost-AdenoCA	PRAD-UK	A31A-0018_CRUK_PC_0018_M1	SP114926	A31A-0018_CRUK_PC_0018_M1_DNA	SA538901	other therapy	WGS	no	excluded	excluded
DO51953	A10-0015_CRUK_PC_0015	Included	Prost-AdenoCA	PRAD-UK	A10A-0015_CRUK_PC_0015_M1	SP114898	A10A-0015_CRUK_PC_0015_M1_DNA	SA538863	other therapy	WGS	no	excluded	excluded
DO51958	A32-0019_CRUK_PC_0019	Included	Prost-AdenoCA	PRAD-UK	A32A-0019_CRUK_PC_0019_M1	SP114937	A32A-0019_CRUK_PC_0019_M1_DNA	SA538914	other therapy	WGS	no	excluded	excluded
DO51958	A32-0019_CRUK_PC_0019	Included	Prost-AdenoCA	PRAD-UK	A32A-0019_CRUK_PC_0019_M1	SP114937	A32A-0019_CRUK_PC_0019_M1_DNA	SA538914	other therapy	WGS	no	excluded	excluded
DO51958	A32-0019_CRUK_PC_0019	Included	Prost-AdenoCA	PRAD-UK	A32A-0019_CRUK_PC_0019_M1	SP114937	A32A-0019_CRUK_PC_0019_M1_DNA	SA538914	other therapy	WGS	no	excluded	excluded
DO51958	A32-0019_CRUK_PC_0019	Included	Prost-AdenoCA	PRAD-UK	A32A-0019_CRUK_PC_0019_M1	SP114937	A32A-0019_CRUK_PC_0019_M1_DNA	SA538914	other therapy	WGS	no	excluded	excluded
DO51959	A12-0020_CRUK_PC_0020	Included	Prost-AdenoCA	PRAD-UK	A12A-0020_CRUK_PC_0020_M1	SP114946	A12A-0020_CRUK_PC_0020_M1_DNA	SA538864	other therapy	WGS	no	excluded	excluded
DO51960	A24-0021_CRUK_PC_0021	Included	Prost-AdenoCA	PRAD-UK	A24A-0021_CRUK_PC_0021_M1	SP114953	A24A-0021_CRUK_PC_0021_M1_DNA	SA538872	other therapy	WGS	no	excluded	excluded
DO51962	A34-0022_CRUK_PC_0022	Included	Prost-AdenoCA	PRAD-UK	A34A-0022_CRUK_PC_0022_M1	SP114962	A34A-0022_CRUK_PC_0022_M1_DNA	SA538882	other therapy	WGS	no	excluded	excluded
DO51965	A17-0095_CRUK_PC_0095	Included	Prost-AdenoCA	PRAD-UK	A17A-0095_CRUK_PC_0095_M1	SP114987	A17A-0095_CRUK_PC_0095_M1_DNA	SA538911	other therapy	WGS	no	excluded	excluded
DO51965	A17-0095_CRUK_PC_0095	Included	Prost-AdenoCA	PRAD-UK	A17A-0095_CRUK_PC_0095_M1	SP114987	A17A-0095_CRUK_PC_0095_M1_DNA	SA538911	other therapy	WGS	no	excluded	excluded
DO51962	A34-0022_CRUK_PC_0022	Included	Prost-AdenoCA	PRAD-UK	A34A-0022_CRUK_PC_0022_M1	SP114962	A34A-0022_CRUK_PC_0022_M1_DNA	SA538882	other therapy	WGS	no	excluded	excluded
DO51953	A10-0015_CRUK_PC_0015	Included	Prost-AdenoCA	PRAD-UK	A10A-0015_CRUK_PC_0015_M1	SP114898	A10A-0015_CRUK_PC_0015_M1_DNA	SA538863	other therapy	WGS	no	excluded	excluded
DO51954	A22-0016_CRUK_PC_0016	Included	Prost-AdenoCA	PRAD-UK	A22A-0016_CRUK_PC_0016_M1	SP114904	A22A-0016_CRUK_PC_0016_M1_DNA	SA538873	other therapy	WGS	no	excluded	excluded
DO51958	A32-0019_CRUK_PC_0019	Included	Prost-AdenoCA	PRAD-UK	A32A-0019_CRUK_PC_0019_M1	SP114937	A32A-0019_CRUK_PC_0019_M1_DNA	SA538914	other therapy	WGS	no	excluded	excluded
DO51956	A31-0018_CRUK_PC_0018	Included	Prost-AdenoCA	PRAD-UK	A31A-0018_CRUK_PC_0018_M1	SP114926	A31A-0018_CRUK_PC_0018_M1_DNA	SA538901	other therapy	WGS	no	excluded	excluded
DO51959	A12-0020_CRUK_PC_0020	Included	Prost-AdenoCA	PRAD-UK	A12A-0020_CRUK_PC_0020_M1	SP114946	A12A-0020_CRUK_PC_0020_M1_DNA	SA538864	other therapy	WGS	no	excluded	excluded
DO51959	A12-0020_CRUK_PC_0020	Included	Prost-AdenoCA	PRAD-UK	A12A-0020_CRUK_PC_0020_M1	SP114946	A12A-0020_CRUK_PC_0020_M1_DNA	SA538864	other therapy	WGS	no	excluded	excluded
DO51960	A24-0021_CRUK_PC_0021	Included	Prost-AdenoCA	PRAD-UK	A24A-0021_CRUK_PC_0021_M1	SP114953	A24A-0021_CRUK_PC_0021_M1_DNA	SA538872	other therapy	WGS	no	excluded	excluded
DO51955	A29-0017_CRUK_PC_0017	Included	Prost-AdenoCA	PRAD-UK	A29A-0017_CRUK_PC_0017_M1	SP114921	A29A-0017_CRUK_PC_0017_M1_DNA	SA538895	other therapy	WGS	no	excluded	excluded
DO51960	A24-0021_CRUK_PC_0021	Included	Prost-AdenoCA	PRAD-UK	A24A-0021_CRUK_PC_0021_M1	SP114953	A24A-0021_CRUK_PC_0021_M1_DNA	SA538872	other therapy	WGS	no	excluded	excluded
DO51964	A21-0096_CRUK_PC_0096	Included	Prost-AdenoCA	PRAD-UK	A21A-0096_CRUK_PC_0096_M1	SP114971	A21A-0096_CRUK_PC_0096_M1_DNA	SA538892	other therapy	WGS	no	excluded	excluded
DO51964	A21-0096_CRUK_PC_0096	Included	Prost-AdenoCA	PRAD-UK	A21A-0096_CRUK_PC_0096_M1	SP114971	A21A-0096_CRUK_PC_0096_M1_DNA	SA538892	other therapy	WGS	no	excluded	excluded
DO51965	A17-0095_CRUK_PC_0095	Included	Prost-AdenoCA	PRAD-UK	A17A-0095_CRUK_PC_0095_M1	SP114987	A17A-0095_CRUK_PC_0095_M1_DNA	SA538911	other therapy	WGS	no	excluded	excluded
DO51965	A17-0095_CRUK_PC_0095	Included	Prost-AdenoCA	PRAD-UK	A17A-0095_CRUK_PC_0095_M1	SP114987	A17A-0095_CRUK_PC_0095_M1_DNA	SA538911	other therapy	WGS	no	excluded	excluded
DO51954	A22-0016_CRUK_PC_0016	Included	Prost-AdenoCA	PRAD-UK	A22A-0016_CRUK_PC_0016_M1	SP114904	A22A-0016_CRUK_PC_0016_M1_DNA	SA538873	other therapy	WGS	no	excluded	excluded
DO51953	A10-0015_CRUK_PC_0015	Included	Prost-AdenoCA	PRAD-UK	A10A-0015_CRUK_PC_0015_M1	SP114898	A10A-0015_CRUK_PC_0015_M1_DNA	SA538863	other therapy	WGS	no	excluded	excluded
DO51956	A31-0018_CRUK_PC_0018	Included	Prost-AdenoCA	PRAD-UK	A31A-0018_CRUK_PC_0018_M1	SP114926	A31A-0018_CRUK_PC_0018_M1_DNA	SA538901	other therapy	WGS	no	excluded	excluded
DO51956	A31-0018_CRUK_PC_0018	Included	Prost-AdenoCA	PRAD-UK	A31A-0018_CRUK_PC_0018_M1	SP114926	A31A-0018_CRUK_PC_0018_M1_DNA	SA538901	other therapy	WGS	no	excluded	excluded
DO51962	A34-0022_CRUK_PC_0022	Included	Prost-AdenoCA	PRAD-UK	A34A-0022_CRUK_PC_0022_M1	SP114962	A34A-0022_CRUK_PC_0022_M1_DNA	SA538882	other therapy	WGS	no	excluded	excluded
DO51964	A21-0096_CRUK_PC_0096	Included	Prost-AdenoCA	PRAD-UK	A21A-0096_CRUK_PC_0096_M1	SP114971	A21A-0096_CRUK_PC_0096_M1_DNA	SA538892	other therapy	WGS	no	excluded	excluded
DO51964	A21-0096_CRUK_PC_0096	Included	Prost-AdenoCA	PRAD-UK	A21A-0096_CRUK_PC_0096_M1	SP114971	A21A-0096_CRUK_PC_0096_M1_DNA	SA538892	other therapy	WGS	no	excluded	excluded
DO51954	A22-0016_CRUK_PC_0016	Included	Prost-AdenoCA	PRAD-UK	A22A-0016_CRUK_PC_0016_M1	SP114904	A22A-0016_CRUK_PC_0016_M1_DNA	SA538873	other therapy	WGS	no	excluded	excluded
DO51954	A22-0016_CRUK_PC_0016	Included	Prost-AdenoCA	PRAD-UK	A22A-0016_CRUK_PC_0016_M1	SP114904	A22A-0016_CRUK_PC_0016_M1_DNA	SA538873	other therapy	WGS	no	excluded	excluded
DO51954	A22-0016_CRUK_PC_0016	Included	Prost-AdenoCA	PRAD-UK	A22A-0016_CRUK_PC_0016_M1	SP114904	A22A-0016_CRUK_PC_0016_M1_DNA	SA538873	other therapy	WGS	no	excluded	excluded
DO51964	A21-0096_CRUK_PC_0096	Included	Prost-AdenoCA	PRAD-UK	A21A-0096_CRUK_PC_0096_M1	SP114971	A21A-0096_CRUK_PC_0096_M1_DNA	SA538892	other therapy	WGS	no	excluded	excluded
DO51965	A17-0095_CRUK_PC_0095	Included	Prost-AdenoCA	PRAD-UK	A17A-0095_CRUK_PC_0095_M1	SP114987	A17A-0095_CRUK_PC_0095_M1_DNA	SA538911	other therapy	WGS	no	excluded	excluded
DO51964	A21-0096_CRUK_PC_0096	Included	Prost-AdenoCA	PRAD-UK	A21A-0096_CRUK_PC_0096_M1	SP114971	A21A-0096_CRUK_PC_0096_M1_DNA	SA538892	other therapy	WGS	no	excluded	excluded
DO51954	A22-0016_CRUK_PC_0016	Included	Prost-AdenoCA	PRAD-UK	A22A-0016_CRUK_PC_0016_M1	SP114904	A22A-0016_CRUK_PC_0016_M1_DNA	SA538873	other therapy	WGS	no	excluded	excluded
DO51954	A22-0016_CRUK_PC_0016	Included	Prost-AdenoCA	PRAD-UK	A22A-0016_CRUK_PC_0016_M1	SP114904	A22A-0016_CRUK_PC_0016_M1_DNA	SA538873	other therapy	WGS	no	excluded	excluded
DO51964	A21-0096_CRUK_PC_0096	Included	Prost-AdenoCA	PRAD-UK	A21A-0096_CRUK_PC_0096_M1	SP114971	A21A-0096_CRUK_PC_0096_M1_DNA	SA538892	other therapy	WGS	no	excluded	excluded
DO51964	A21-0096_CRUK_PC_0096	Included	Prost-AdenoCA	PRAD-UK	A21A-0096_CRUK_PC_0096_M1	SP114971	A21A-0096_CRUK_PC_0096_M1_DNA	SA538892	other therapy	WGS	no	excluded	excluded
DO51954	A22-0016_CRUK_PC_0016	Included	Prost-AdenoCA	PRAD-UK	A22A-0016_CRUK_PC_0016_M1	SP114904	A22A-0016_CRUK_PC_0016_M1_DNA	SA538873	other therapy	WGS	no	excluded	excluded
DO40664	TCGA-DJ-A13W	Included	Thy-AdenoCA	THCA-US	TCGA-DJ-A13W-01A	SP89090	TCGA-DJ-A13W-01A-11D-A10S-08	SA456980		WGS	no	8	2
DO43162	TCGA-EY-A1GS	Included	Uterus-AdenoCA	UCEC-US	TCGA-EY-A1GS-01A	SP94236	TCGA-EY-A1GS-01A-11D-A13L-09	SA473026		WGS	no	10	4
DO536	TCGA-BL-A13J	Included	Bladder-TCC	BLCA-US	TCGA-BL-A13J-01A	SP1086	TCGA-BL-A13J-01A-11D-A10S-08	SA649		WGS	no	excluded	excluded
DO36135	ICGC_PA148	Included	CNS-PiloAstro	PBCA-DE	ICGC_PA148	SP79439	ICGC_PA148	SA413896	no treatment	WGS	no	5	excluded
DO46813	TCGA-HC-7233	Included	Prost-AdenoCA	PRAD-US	TCGA-HC-7233-01A	SP102690	TCGA-HC-7233-01A-11D-2114-08	SA506887		WGS	no	10	1
DO51133	CPCG0364	Included	Prost-AdenoCA	PRAD-CA	CPCG0364-F1	SP112953	CPCG0364-F1	SA530604	no treatment	WGS	no	3	9
DO38791	TCGA-BR-4255	Included	Stomach-AdenoCA	STAD-US	TCGA-BR-4255-01A	SP85251	TCGA-BR-4255-01A-01R-1131-13	SA443026		WGS	no	5	3
DO48712	RK185	Included	Liver-HCC	LIRI-JP	RK185_C01	SP107063	RK185_C01	SA515314	no treatment	WGS	no	2	6
DO23648	TCGA-75-7030	Included	Lung-AdenoCA	LUAD-US	TCGA-75-7030-01A	SP50406	TCGA-75-7030-01A-11D-1945-08	SA279763		WGS	no	2	4
DO33488	ICGC_0150	Included	Panc-AdenoCA	PACA-AU	8066037	SP110779	8066037	SA528674	no treatment	WGS	no	2	excluded
DO46372	AOCS-091	Included	Ovary-AdenoCA	OV-AU	AOCS-091-1	SP101622	AOCS-091-1-3	SA505654	no treatment	WGS	no	1	excluded
DO22935	TCGA-EP-A3RK	Included	Liver-HCC	LIHC-US	TCGA-EP-A3RK-01A	SP49334	TCGA-EP-A3RK-01A-11D-A22F-10	SA267307		WGS	no	10	2
DO49948	TCGA-EK-A2RE	Included	Cervix-SCC	CESC-US	TCGA-EK-A2RE-01A	SP109941	TCGA-EK-A2RE-01A-11D-A34H-09	SA524966		WGS	no	excluded	excluded
DO52671	4166151	Included	Lymph-BNHL	MALY-DE	tumor_4166151	SP116659	tumor_4166151	SA542078	no treatment	WGS	no	9	excluded
DO35558	ICGC_MB23	Included	CNS-Medullo	PBCA-DE	ICGC_MB23	SP78679	ICGC_MB23	SA413350	no treatment	WGS	no	6	5
DO47268	TCGA-EE-A3JI	Included	Skin-Melanoma	SKCM-US	TCGA-EE-A3JI-06A	SP103894	TCGA-EE-A3JI-06A-11D-A21A-08	SA508988		WGS	no	1	excluded
DO48715	RK186	Included	Liver-HCC	LIRI-JP	RK186_C01	SP107068	RK186_C01	SA515316	no treatment	WGS	no	8	excluded
DO48892	ICGC_MB60	Included	CNS-Medullo	PBCA-DE	ICGC_MB60	SP107360	ICGC_MB60	SA517323	no treatment	WGS	no	6	excluded
DO217867	CGP_donor_GC00018	Included	Stomach-AdenoCA	GACA-CN	CGP_specimen_GC12331T	SP135226	GC12331T	SA542564	no treatment	WGS	no	5	8
DO26957	TCGA-92-8064	Included	Lung-SCC	LUSC-US	TCGA-92-8064-01A	SP57586	TCGA-92-8064-01A-11D-2244-08	SA306844		WGS	no	4	2
DO14204	TCGA-CV-6433	Included	Head-SCC	HNSC-US	TCGA-CV-6433-01A	SP30011	TCGA-CV-6433-01A-11R-1686-07	SA191071		WGS	no	4	3
DO46757	ICGC_0435	Included	Panc-Endocrine	PAEN-AU	8051718	SP102529	8051718	SA506694	no treatment	WGS	no	9	6
DO52674	4199714	Included	Lymph-BNHL	MALY-DE	tumor_4199714	SP116668	tumor_4199714	SA542090	no treatment	WGS	no	8	2
DO50328	OCCAMS-AH-036	Included	Eso-AdenoCA	ESAD-UK	TB11-1046-occams-GOJT	SP111086	LP6007401-DNA_A01	SA528912		WGS	no	5	excluded
DO46473	AOCS-134	GrayList	Ovary-AdenoCA	OV-AU	AOCS-134-13	SP101845	AOCS-134-3-9	SA505415	other therapy	WGS	no	4	9
DO51112	CPCG0336	Included	Prost-AdenoCA	PRAD-CA	CPCG0336-F1	SP112911	CPCG0336-F1	SA530524	no treatment	WGS	no	8	1
DO20768	TCGA-B9-4115	Included	Kidney-RCC	KIRP-US	TCGA-B9-4115-01A	SP43510	TCGA-B9-4115-01A-01R-1193-07	SA254155		WGS	no	5	7
DO48716	RK187	Included	Liver-HCC	LIRI-JP	RK187_C01	SP107071	RK187_C01	SA515318	no treatment	WGS	no	5	2
DO50357	OCCAMS-ED-003	Included	Eso-AdenoCA	ESAD-UK	OC-ED-003-S-T1	SP111096	LP6005409-DNA_F02	SA528926	no treatment	WGS	no	2	excluded
DO50356	OCCAMS-AH-183	Included	Eso-AdenoCA	ESAD-UK	OC-AH-183-E-T1	SP111021	LP6005690-DNA_E02	SA528836	no treatment	WGS	no	5	2
DO49442	PCSI_0347	Included	Panc-AdenoCA	PACA-CA	PCSI_0347_Pa_P_526	SP117980	PCSI_0347_Pa_P_526	SA520314	no treatment	WGS	no	excluded	excluded
DO19028	TCGA-A3-3363	Included	Kidney-RCC	KIRC-US	TCGA-A3-3363-01A	SP39997	TCGA-A3-3363-01A-01R-0864-07	SA219141		WGS	no	7	4
DO49880	TCGA-C5-A2LT	Included	Cervix-SCC	CESC-US	TCGA-C5-A2LT-01A	SP109801	TCGA-C5-A2LT-01A-11D-A18J-09	SA524949		WGS	no	excluded	excluded
DO218075	OSCC-GB_011801	Included	Head-SCC	ORCA-IN	OSCC-GB_0118011	SP117260	OSCC-GB_01180111	SA542942	no treatment	WGS	no	10	1
DO38388	TCGA-BR-7722	Included	Stomach-AdenoCA	STAD-US	TCGA-BR-7722-01A	SP84408	TCGA-BR-7722-01A-31D-2201-08	SA443468		WGS	no	3	4
DO49087	ICGC_0395	Included	Panc-AdenoCA	PACA-AU	8066852	SP107805	8066852	SA518611	no treatment	WGS	no	4	1
DO51535	PCSI_0280	Included	Panc-AdenoCA	PACA-CA	PCSI_0280_Pa_P_526	SP125749	PCSI_0280_Pa_P_526	SA533784	no treatment	WGS	no	8	2
DO48717	RK188	Included	Liver-HCC	LIRI-JP	RK188_C01	SP107073	RK188_C01	SA515322	no treatment	WGS	no	4	excluded
DO38423	TCGA-D7-6822	Included	Stomach-AdenoCA	STAD-US	TCGA-D7-6822-01A	SP84491	TCGA-D7-6822-01A-11D-1882-08	SA443864		WGS	no	6	excluded
DO42937	TCGA-D1-A17K	Included	Uterus-AdenoCA	UCEC-US	TCGA-D1-A17K-01A	SP93772	TCGA-D1-A17K-01A-11R-A12I-07	SA469321		WGS	no	3	excluded
DO220889	MELA-0190	Included	Skin-Melanoma	MELA-AU	EXTERN-MELA-20140526-075	SP124394	EXTERN-MELA-20140526-075	SA557466	surgery	WGS	no	10	3
DO51080	CPCG0210	Included	Prost-AdenoCA	PRAD-CA	CPCG0210-F1	SP112847	CPCG0210-F1	SA530533	no treatment	WGS	no	2	1
DO44093	TCGA-QG-A5YX	Included	ColoRect-AdenoCA	COAD-US	TCGA-QG-A5YX-01A	SP96124	TCGA-QG-A5YX-01A-11D-A28G-10	SA491186		WGS	no	4	6
DO37896	TCGA-EE-A2GN	Included	Skin-Melanoma	SKCM-US	TCGA-EE-A2GN-06A	SP83382	TCGA-EE-A2GN-06A-11D-A196-08	SA435905		WGS	no	3	8
DO45091	RK001	Included	Liver-HCC	LIRI-JP	RK001_C01	SP98896	RK001_C01	SA501427	no treatment	WGS	no	6	9
DO16881	TCGA-CJ-6033	Included	Kidney-RCC	KIRC-US	TCGA-CJ-6033-01A	SP35617	TCGA-CJ-6033-01A-11D-2104-10	SA227089		WGS	no	5	7
DO45141	RK036	Included	Liver-HCC	LIRI-JP	RK036_C01	SP99001	RK036_C01	SA501531	no treatment	WGS	no	excluded	excluded
DO1559	TCGA-AO-A0J4	Included	Breast-AdenoCA	BRCA-US	TCGA-AO-A0J4-01A	SP3415	TCGA-AO-A0J4-01A-11D-A128-09	SA33754		WGS	no	7	excluded
DO22839	TCGA-G3-A3CK	Included	Liver-HCC	LIHC-US	TCGA-G3-A3CK-01A	SP49124	TCGA-G3-A3CK-01A-11D-A20W-10	SA267718		WGS	no	8	excluded	2436
DO45055	HX20	Included	Liver-HCC	LINC-JP	HX20T	SP98859	HX20T	SA501391		WGS	no	10	1
DO6351	2	Included	Lymph-CLL	CLLE-ES	002-0010-10TD	SP13279	002-0010-10TD	SA542382	no treatment	WGS	no	8	7
DO34680	ICGC_0192	Included	Panc-AdenoCA	PACA-AU	8067844	SP110788	8067844	SA528695	no treatment	WGS	no	3	9
DO6558	282	Included	Lymph-CLL	CLLE-ES	282-01-12TD	SP13487	282-01-12TD	SA85535	no treatment	WGS	no	2	10
DO35871	ICGC_PA5	Included	CNS-PiloAstro	PBCA-DE	ICGC_PA5	SP79175	ICGC_PA5	SA413558	no treatment	WGS	no	5	7
DO51086	CPCG0233	Included	Prost-AdenoCA	PRAD-CA	CPCG0233-F1	SP112859	CPCG0233-F1	SA530559	no treatment	WGS	no	9	excluded
DO52511	EOPC-036	Included	Prost-AdenoCA	EOPC-DE	EOPC-036_tumor_01	SP116259	EOPC-036_tumor_01	SA541741	no treatment	WGS	no	excluded	excluded
DO46597	AOCS-168	Included	Ovary-AdenoCA	OV-AU	AOCS-168-1	SP102161	AOCS-168-1-8	SA505872	no treatment	WGS	no	1	excluded
DO52659	4119279	Included	Lymph-BNHL	MALY-DE	tumor_4119279	SP116630	tumor_4119279	SA542034	no treatment	WGS	no	1	excluded
DO51116	CPCG0342	Included	Prost-AdenoCA	PRAD-CA	CPCG0342-F1	SP112919	CPCG0342-F1	SA530539	no treatment	WGS	no	9	excluded
DO32391	TCGA-09-1666	Included	Ovary-AdenoCA	OV-US	TCGA-09-1666-01A	SP68659	TCGA-09-1666-01A-01R-1566-13	SA396200		WGS	no	9	5
DO46382	AOCS-096	Included	Ovary-AdenoCA	OV-AU	AOCS-096-1	SP101654	AOCS-096-1-7	SA505780	no treatment	WGS	no	2	4
DO29398	TCGA-23-1110	Included	Ovary-AdenoCA	OV-US	TCGA-23-1110-01A	SP62616	TCGA-23-1110-01A-01D-A324-10	SA520096		WGS	no	6	excluded
DO51536	PCSI_0334	Included	Panc-AdenoCA	PACA-CA	PCSI_0334_Pa_P_526	SP125762	PCSI_0334_Pa_P_526	SA533805	no treatment	WGS	no	5	1
DO48719	RK190	Included	Liver-HCC	LIRI-JP	RK190_C01	SP107076	RK190_C01	SA515327	no treatment	WGS	no	1	9
DO36051	ICGC_PA100	Included	CNS-PiloAstro	PBCA-DE	ICGC_PA100	SP79354	ICGC_PA100	SA413798	no treatment	WGS	no	7	9
DO28004	TCGA-13-1491	Included	Ovary-AdenoCA	OV-US	TCGA-13-1491-01A	SP59761	TCGA-13-1491-01A-01D-A312-08	SA518462		WGS	no	7	2
DO35622	ICGC_MB90	Included	CNS-Medullo	PBCA-DE	ICGC_MB90	SP78819	ICGC_MB90	SA413910	no treatment	WGS	no	5	10
DO35624	ICGC_MB92	Included	CNS-Medullo	PBCA-DE	ICGC_MB92	SP78821	ICGC_MB92	SA413918	no treatment	WGS	no	4	10
DO33512	ICGC_0114	Included	Panc-AdenoCA	PACA-AU	8044091	SP71846	8044091	SA411297	surgery	WGS	no	5	4
DO220862	MELA-0053	Included	Skin-Melanoma	MELA-AU	EXTERN-MELA-20140514-019	SP124334	EXTERN-MELA-20140514-019	SA557373	surgery	WGS	no	4	7
DO52526	EOPC-053	Included	Prost-AdenoCA	EOPC-DE	EOPC-053_tumor_01	SP116290	EOPC-053_tumor_01	SA541788	no treatment	WGS	no	8	4
DO49422	PCSI_0281	Included	Panc-AdenoCA	PACA-CA	PCSI_0281_Pa_P_526	SP117164	PCSI_0281_Pa_P_526	SA520278	no treatment	WGS	no	4	excluded
DO6432	64	Included	Lymph-CLL	CLLE-ES	064-0128-01TD	SP13361	064-0128-01TD	SA86551	no treatment	WGS	no	5	excluded
DO48969	ICGC_MB233	Included	CNS-Medullo	PBCA-DE	ICGC_MB233	SP107552	ICGC_MB233	SA517382	no treatment	WGS	no	3	excluded
DO50411	OCCAMS-ZZ-011	Included	Eso-AdenoCA	ESAD-UK	COU-1-0030-LESION-B	SP111058	LP6007602	SA528883		WGS	no	5	1
DO35880	ICGC_PA10	Included	CNS-PiloAstro	PBCA-DE	ICGC_PA10	SP79184	ICGC_PA10	SA413570	no treatment	WGS	no	6	1
DO38911	TCGA-EM-A22O	Included	Thy-AdenoCA	THCA-US	TCGA-EM-A22O-01A	SP85511	TCGA-EM-A22O-01A-11D-A17V-08	SA446465		WGS	no	6	10
DO48720	RK191	Included	Liver-HCC	LIRI-JP	RK191_C01	SP107078	RK191_C01	SA515333	other therapy	WGS	no	7	1
DO1290	TCGA-E9-A1NH	Included	Breast-AdenoCA	BRCA-US	TCGA-E9-A1NH-01A	SP2799	TCGA-E9-A1NH-01A-11D-A14G-09	SA20975		WGS	no	4	excluded
DO220863	MELA-0055	Included	Skin-Melanoma	MELA-AU	EXTERN-MELA-20140514-024	SP124339	EXTERN-MELA-20140514-024	SA557381	surgery	WGS	no	7	4
DO35668	MBRep_T36	Included	CNS-Medullo	PBCA-DE	MBRep_T36	SP78865	MBRep_T36	SA414026	no treatment	WGS	no	6	3
DO4719	TCGA-A2-A259	Included	Breast-AdenoCA	BRCA-US	TCGA-A2-A259-01A	SP9979	TCGA-A2-A259-01A-11R-A16F-07	SA47362		WGS	no	3	4
DO27833	4102009	Included	Lymph-BNHL	MALY-DE	tumor_4102009	SP59412	tumor_4102009	SA321048	no treatment	WGS	no	8	excluded
DO6492	181	Included	Lymph-CLL	CLLE-ES	181-01-3TD	SP13421	181-01-3TD	SA85244	no treatment	WGS	no	10	7
DO46984	C0077	Included	Kidney-RCC	RECA-EU	C0077T	SP103233	C0077T	SA507563	no treatment	WGS	no	3	1
DO220909	MELA-0238	Included	Skin-Melanoma	MELA-AU	EXTERN-MELA-20140924-051	SP124454	EXTERN-MELA-20140924-051	SA557537	other therapy	WGS	no	7	4
DO37259	TCGA-AG-3896	Included	ColoRect-AdenoCA	READ-US	TCGA-AG-3896-01A	SP82087	TCGA-AG-3896-01A-01R-1119-07	SA428312		WGS	no	6	1
DO32984	ICGC_0055	Included	Panc-AdenoCA	PACA-AU	8016498	SP70122	8016498	SA409327	surgery	WGS	no	5	1
DO46796	CPCG0184	Included	Prost-AdenoCA	PRAD-CA	CPCG0184-F1	SP102652	CPCG0184-F1	SA506730	no treatment	WGS	no	8	2
DO45061	HX23	Included	Liver-HCC	LINC-JP	HX23T	SP98865	HX23T	SA501397		WGS	no	9	7
DO37435	TCGA-DA-A3F5	Included	Skin-Melanoma	SKCM-US	TCGA-DA-A3F5-06A	SP82451	TCGA-DA-A3F5-06A-11D-A20D-08	SA434996		WGS	no	7	excluded
DO48951	ICGC_MB186	Included	CNS-Medullo	PBCA-DE	ICGC_MB186	SP107470	ICGC_MB186	SA517281	no treatment	WGS	no	4	6
DO220355	TCGA-KM-8438	Included	Kidney-ChRCC	KICH-US	TCGA-KM-8438-01A	SP123884	TCGA-KM-8438-01A-11D-2310-10	SA556591		WGS	no	5	6
DO52682	4131095	Included	Lymph-NOS	MALY-DE	tumor_4131095	SP116686	tumor_4131095	SA542105	no treatment	WGS	no	excluded	excluded
DO6249	TCGA-C5-A1MI	Included	Cervix-SCC	CESC-US	TCGA-C5-A1MI-01A	SP13072	TCGA-C5-A1MI-01A-11D-A200-09	SA84360		WGS	no	excluded	excluded
DO24307	TCGA-05-4389	Included	Lung-AdenoCA	LUAD-US	TCGA-05-4389-01A	SP51824	TCGA-05-4389-01A-01D-1931-08	SA294903		WGS	no	4	7
DO36556	TCGA-F5-6814	Included	ColoRect-AdenoCA	READ-US	TCGA-F5-6814-01A	SP80615	TCGA-F5-6814-01A-31D-1924-10	SA426710		WGS	no	2	1
DO52703	139	Included	Lymph-CLL	CLLE-ES	139-05-01TD	SP116738	139-05-01TD	SA542173	no treatment	WGS	no	2	7
DO20905	TCGA-AL-3473	Included	Kidney-RCC	KIRP-US	TCGA-AL-3473-01A	SP43770	TCGA-AL-3473-01A-01D-1253-10	SA254758		WGS	no	7	excluded
DO31551	TCGA-24-1552	Included	Ovary-AdenoCA	OV-US	TCGA-24-1552-01A	SP66960	TCGA-24-1552-01A-01R-1566-13	SA370946		WGS	no	6	7
DO35552	ICGC_MB17	Included	CNS-Medullo	PBCA-DE	ICGC_MB17	SP78673	ICGC_MB17	SA413326	no treatment	WGS	no	4	excluded
DO38547	TCGA-D7-6528	Included	Stomach-AdenoCA	STAD-US	TCGA-D7-6528-01A	SP84743	TCGA-D7-6528-01A-11D-1800-08	SA439921		WGS	no	7	excluded
DO8898	TCGA-AA-3555	Included	ColoRect-AdenoCA	COAD-US	TCGA-AA-3555-01A	SP19295	TCGA-AA-3555-01A-01D-0959-10	SA126289		WGS	no	7	4
DO6364	12	Included	Lymph-CLL	CLLE-ES	012-02-1TD	SP13293	012-02-1TD	SA86131	no treatment	WGS	no	1	3
DO52510	EOPC-035	Included	Prost-AdenoCA	EOPC-DE	EOPC-035_tumor_01	SP116233	EOPC-035_tumor_01	SA541767	no treatment	WGS	no	excluded	excluded
DO47088	C0046	Included	Kidney-RCC	RECA-EU	C0046T	SP103507	C0046T	SA507300	no treatment	WGS	no	2	3
DO52685	4144951	Included	Lymph-BNHL	MALY-DE	tumor_4144951	SP116694	tumor_4144951	SA542114	no treatment	WGS	no	3	excluded
DO48721	RK193	Included	Liver-HCC	LIRI-JP	RK193_C01	SP107080	RK193_C01	SA515339	other therapy	WGS	no	7	2
DO46945	C0057	Included	Kidney-RCC	RECA-EU	C0057T	SP103100	C0057T	SA507463		WGS	no	4	6
DO39127	TCGA-FK-A3S3	Included	Thy-AdenoCA	THCA-US	TCGA-FK-A3S3-01A	SP85952	TCGA-FK-A3S3-01A-11D-A22D-08	SA453724		WGS	no	5	excluded
DO42169	TCGA-AP-A0L8	Included	Uterus-AdenoCA	UCEC-US	TCGA-AP-A0L8-01A	SP92195	TCGA-AP-A0L8-01A-11D-A066-09	SA488516		WGS	no	10	1
DO47451	TCGA-ER-A2NF	Included	Skin-Melanoma	SKCM-US	TCGA-ER-A2NF-01A	SP104324	TCGA-ER-A2NF-01A-11R-A18T-07	SA508421		WGS	no	6	1
DO52691	4178345	Included	Lymph-BNHL	MALY-DE	tumor_4178345	SP116712	tumor_4178345	SA542146	no treatment	WGS	no	5	3
DO25927	TCGA-55-8299	Included	Lung-AdenoCA	LUAD-US	TCGA-55-8299-01A	SP55387	TCGA-55-8299-01A-11D-2284-08	SA291007		WGS	no	1	excluded
DO50341	OCCAMS-AH-086	Included	Eso-AdenoCA	ESAD-UK	OC-AH-086-S-T4	SP111092	LP6007424-DNA_A01	SA528920	no treatment	WGS	no	4	excluded
DO2509	TCGA-AR-A1AY	Included	Breast-AdenoCA	BRCA-US	TCGA-AR-A1AY-01A	SP5393	TCGA-AR-A1AY-01A-21D-A12Q-09	SA61999		WGS	no	8	3
DO45092	RK002	Included	Liver-HCC	LIRI-JP	RK002_C	SP98898	RK002_C	SA501431	no treatment	WGS	no	2	1
DO46566	AOCS-159	Included	Ovary-AdenoCA	OV-AU	AOCS-159-1	SP102074	AOCS-159-1-9	SA505727	no treatment	WGS	no	9	excluded
DO46749	ICGC_0431	Included	Panc-Endocrine	PAEN-AU	8065669	SP102507	8065669	SA506672	no treatment	WGS	no	1	7
DO220138	TCGA-HB-A43Z	Included	Bone-Leiomyo	SARC-US	TCGA-HB-A43Z-01A	SP122476	TCGA-HB-A43Z-01A-11D-A24N-09	SA554033		WGS	no	excluded	excluded
DO220885	MELA-0183	Included	Skin-Melanoma	MELA-AU	EXTERN-MELA-20140526-053	SP124380	EXTERN-MELA-20140526-053	SA557451	surgery	WGS	no	2	excluded
DO28823	TCGA-13-0727	Included	Ovary-AdenoCA	OV-US	TCGA-13-0727-01A	SP61453	TCGA-13-0727-01A-01D-A312-08	SA519898		WGS	no	6	7
DO49430	PCSI_0305	Included	Panc-AdenoCA	PACA-CA	PCSI_0305_Pa_P_526	SP117002	PCSI_0305_Pa_P_526	SA520290	no treatment	WGS	no	3	8
DO14742	TCGA-CV-7180	Included	Head-SCC	HNSC-US	TCGA-CV-7180-01A	SP31174	TCGA-CV-7180-01A-11D-2266-10	SA203853		WGS	no	1	9
DO38190	TCGA-FP-7998	Included	Stomach-AdenoCA	STAD-US	TCGA-FP-7998-01A	SP83967	TCGA-FP-7998-01A-11D-2201-08	SA440047		WGS	no	3	excluded
DO51513	PCSI_0457	Included	Panc-AdenoCA	PACA-CA	ASHPC_0028_Pa_P	SP117158	ASHPC_0028_Pa_P	SA533613	no treatment	WGS	no	6	excluded
DO39072	TCGA-ET-A4KN	Included	Thy-AdenoCA	THCA-US	TCGA-ET-A4KN-01A	SP85840	TCGA-ET-A4KN-01A-11D-A257-08	SA452376		WGS	no	10	3
DO39956	TCGA-EM-A2OW	Included	Thy-AdenoCA	THCA-US	TCGA-EM-A2OW-01A	SP87675	TCGA-EM-A2OW-01A-11D-A202-08	SA449063		WGS	no	4	1
DO48723	RK195	Included	Liver-HCC	LIRI-JP	RK195_C01	SP107084	RK195_C01	SA515347	no treatment	WGS	no	10	excluded
DO29980	TCGA-13-0723	Included	Ovary-AdenoCA	OV-US	TCGA-13-0723-01A	SP63796	TCGA-13-0723-01A-02D-0447-09	SA324608		WGS	no	3	2
DO51491	PCSI_0458	Included	Panc-AdenoCA	PACA-CA	ASHPC_0031_Pa_P	SP125691	ASHPC_0031_Pa_P	SA533669	no treatment	WGS	no	3	7
DO51147	CPCG0387	Included	Prost-AdenoCA	PRAD-CA	CPCG0387-F1	SP112981	CPCG0387-F1	SA530632	no treatment	WGS	no	10	6
DO219952	TCGA-DX-A1L3	Included	Bone-Leiomyo	SARC-US	TCGA-DX-A1L3-01A	SP121783	TCGA-DX-A1L3-01A-11D-A24N-09	SA554370		WGS	no	excluded	excluded
DO48725	RK196	Included	Liver-HCC	LIRI-JP	RK196_C01	SP107088	RK196_C01	SA515353	no treatment	WGS	no	5	excluded
DO35627	ICGC_MB96	Included	CNS-Medullo	PBCA-DE	ICGC_MB96	SP78824	ICGC_MB96	SA413930	no treatment	WGS	no	1	4
DO45075	HX30	Included	Liver-HCC	LINC-JP	HX30T	SP98879	HX30T	SA501411		WGS	no	4	10
DO15398	TCGA-CN-6994	Included	Head-SCC	HNSC-US	TCGA-CN-6994-01A	SP32662	TCGA-CN-6994-01A-11R-1915-07	SA193851		WGS	no	9	5
DO39070	TCGA-BJ-A28V	Included	Thy-AdenoCA	THCA-US	TCGA-BJ-A28V-01A	SP85836	TCGA-BJ-A28V-01A-11D-A19J-08	SA452320		WGS	no	5	7
DO219585	TCGA-DJ-A13L	Included	Thy-AdenoCA	THCA-US	TCGA-DJ-A13L-01A	SP120767	TCGA-DJ-A13L-01A-11D-A21Z-08	SA551062		WGS	no	6	7
DO24729	TCGA-78-7158	Included	Lung-AdenoCA	LUAD-US	TCGA-78-7158-01A	SP52779	TCGA-78-7158-01A-11D-2036-08	SA274485		WGS	no	8	9
DO48968	ICGC_MB232	Included	CNS-Medullo	PBCA-DE	ICGC_MB232	SP107550	ICGC_MB232	SA517381	no treatment	WGS	no	7	3
DO35573	ICGC_MB36	Included	CNS-Medullo	PBCA-DE	ICGC_MB36	SP78718	ICGC_MB36	SA413508	no treatment	WGS	no	3	8
DO41080	TCGA-AP-A0LH	Included	Uterus-AdenoCA	UCEC-US	TCGA-AP-A0LH-01A	SP89957	TCGA-AP-A0LH-01A-11D-A066-09	SA466124		WGS	no	1	2
DO6353	4	Included	Lymph-CLL	CLLE-ES	004-0012-05TD	SP13281	004-0012-05TD	SA86126	no treatment	WGS	no	8	1
DO20839	TCGA-AL-3468	Included	Kidney-RCC	KIRP-US	TCGA-AL-3468-01A	SP43651	TCGA-AL-3468-01A-02D-1402-10	SA495538		WGS	no	5	excluded
DO42209	TCGA-BS-A0TG	Included	Uterus-AdenoCA	UCEC-US	TCGA-BS-A0TG-01A	SP92268	TCGA-BS-A0TG-01A-32D-A10B-09	SA489209		WGS	no	5	2
DO48727	RK197	Included	Liver-HCC	LIRI-JP	RK197_C01	SP107091	RK197_C01	SA515360	no treatment	WGS	no	9	3
DO35376	PCSI_0004	Included	Panc-AdenoCA	PACA-CA	PCSI_0004_Pa_P_526	SP125721	PCSI_0004_Pa_P_526	SA558710	no treatment	WGS	no	2	excluded
DO36009	ICGC_PA84	Included	CNS-PiloAstro	PBCA-DE	ICGC_PA84	SP79312	ICGC_PA84	SA413742	no treatment	WGS	no	9	6
DO46787	CPCG0001	Included	Prost-AdenoCA	PRAD-CA	CPCG0001-F1	SP102620	CPCG0001-F1	SA506736	no treatment	WGS	no	1	excluded
DO218547	CGP_donor_GC00054	Included	Stomach-AdenoCA	GACA-CN	CGP_specimen_GC13824T	SP135436	GC13824T	SA543781	no treatment	WGS	no	4	10
DO52665	4189035	Included	Lymph-BNHL	MALY-DE	tumor_4189035	SP116726	tumor_4189035	SA542160	no treatment	WGS	no	4	3
DO46744	ICGC_0425	Included	Panc-Endocrine	PAEN-AU	8051707	SP102485	8051707	SA506648	no treatment	WGS	no	6	excluded
DO33344	ICGC_0087	Included	Panc-AdenoCA	PACA-AU	8033523	SP71404	8033523	SA410847	surgery	WGS	no	3	excluded
DO220843	MELA-0003	Included	Skin-Melanoma	MELA-AU	EXTERN-MELA-20140505-006	SP124273	EXTERN-MELA-20140505-006	SA557321	surgery	WGS	no	2	excluded
DO34817	ICGC_0300	Included	Panc-AdenoCA	PACA-AU	8058344	SP76955	8058344	SA411825	no treatment	WGS	no	10	excluded
DO14718	TCGA-CV-7255	Included	Head-SCC	HNSC-US	TCGA-CV-7255-01A	SP31126	TCGA-CV-7255-01A-11R-2016-07	SA203513		WGS	no	5	excluded
DO48728	RK198	Included	Liver-HCC	LIRI-JP	RK198_C01	SP107094	RK198_C01	SA515367	no treatment	WGS	no	7	10
DO35230	PCSI_0074	Included	Panc-AdenoCA	PACA-CA	PCSI_0074_Pa_P_526	SP125753	PCSI_0074_Pa_P_526	SA558648	no treatment	WGS	no	8	6
DO222304	TCGA-FF-8047	Included	Lymph-BNHL	DLBC-US	TCGA-FF-8047-01A	SP127630	TCGA-FF-8047-01A-11R-2213-07	SA560597		WGS	no	8	excluded
DO51171	ITNET-1265	Included	Panc-Endocrine	PAEN-AU	1265T	SP117043	1265T	SA542577	no treatment	WGS	no	9	4
DO218442	CGP_donor_GC00028	Included	Stomach-AdenoCA	GACA-CN	CGP_specimen_GC12344T	SP135262	GC12344T	SA543593	no treatment	WGS	no	1	excluded
DO50336	OCCAMS-AH-063	Included	Eso-AdenoCA	ESAD-UK	OCCAMS-AH-063-09112011-D	SP111076	LP6007414-DNA_A02	SA528902		WGS	no	2	4
DO5375	TCGA-B6-A0RT	Included	Breast-AdenoCA	BRCA-US	TCGA-B6-A0RT-01A	SP11292	TCGA-B6-A0RT-01A-21D-A128-09	SA64750		WGS	no	7	excluded
DO48065	TCGA-EM-A3FL	Included	Thy-AdenoCA	THCA-US	TCGA-EM-A3FL-01A	SP105708	TCGA-EM-A3FL-01A-11D-A21A-08	SA513601		WGS	no	4	6
DO51150	CPCG0392	Included	Prost-AdenoCA	PRAD-CA	CPCG0392-F1	SP112987	CPCG0392-F1	SA530638	no treatment	WGS	no	4	8
DO52511	EOPC-036	Included	Prost-AdenoCA	EOPC-DE	EOPC-036_tumor_01	SP116259	EOPC-036_tumor_01	SA541741	no treatment	WGS	no	excluded	excluded
DO48932	ICGC_MB163	Included	CNS-Medullo	PBCA-DE	ICGC_MB163	SP107451	ICGC_MB163	SA517265	no treatment	WGS	no	2	1
DO6748	761	Included	Lymph-CLL	CLLE-ES	761-01-1TD	SP13677	761-01-1TD	SA85710	no treatment	WGS	no	9	3
DO10821	EOPC-09	Included	Prost-AdenoCA	EOPC-DE	EOPC-09_tumor	SP23463	EOPC-09_tumor	SA130868	no treatment	WGS	no	4	excluded
DO32646	TCGA-24-0982	Included	Ovary-AdenoCA	OV-US	TCGA-24-0982-01A	SP69155	TCGA-24-0982-01A-01D-0516-08	SA404138		WGS	no	6	8
DO48974	ICGC_MB252	Included	CNS-Medullo	PBCA-DE	ICGC_MB252	SP107557	ICGC_MB252	SA517390	no treatment	WGS	no	8	5
DO52172	TCGA-BW-A5NP	Included	Liver-HCC	LIHC-US	TCGA-BW-A5NP-01A	SP115501	TCGA-BW-A5NP-01A-11D-A27I-10	SA540527		WGS	no	1	10
DO6231	TCGA-EW-A1PC	Included	Breast-AdenoCA	BRCA-US	TCGA-EW-A1PC-01B	SP13036	TCGA-EW-A1PC-01B-11D-A21Q-09	SA84185		WGS	no	2	4
DO50820	RK267	Included	Liver-HCC	LIRI-JP	RK267_C01	SP112224	RK267_C01	SA529807	no treatment	WGS	no	2	6
DO219949	TCGA-DX-A1L0	Included	Bone-Leiomyo	SARC-US	TCGA-DX-A1L0-01A	SP121774	TCGA-DX-A1L0-01A-11D-A24N-09	SA554313		WGS	no	excluded	excluded
DO48730	RK199	Included	Liver-HCC	LIRI-JP	RK199_C01	SP107097	RK199_C01	SA515373	chemotherapy	WGS	no	6	1
DO51544	PCSI_0239	Included	Panc-AdenoCA	PACA-CA	PCSI_0239_Pa_P_526	SP117972	PCSI_0239_Pa_P_526	SA533720	no treatment	WGS	no	8	excluded
DO49532	SNU_WGS_05	Included	Myeloid-AML	LAML-KR	SNU_WGS_05_S1_sp	SP109002	SNU_WGS_05_S1	SA520426	chemotherapy	WGS	no	excluded	excluded
DO26463	TCGA-21-1082	Included	Lung-SCC	LUSC-US	TCGA-21-1082-01A	SP56541	TCGA-21-1082-01A-01D-1521-08	SA305693		WGS	no	2	9
DO49078	ICGC_0124	Included	Panc-AdenoCA	PACA-AU	8068064	SP107780	8068064	SA518716	chemotherapy	WGS	no	9	1
DO45067	HX26	Included	Liver-HCC	LINC-JP	HX26T	SP98871	HX26T	SA501403		WGS	no	3	5
DO220870	MELA-0069	Included	Skin-Melanoma	MELA-AU	EXTERN-MELA-20140514-054	SP124357	EXTERN-MELA-20140514-054	SA557413	surgery	WGS	no	10	excluded
DO38727	TCGA-F1-6177	GrayList	Stomach-AdenoCA	STAD-US	TCGA-F1-6177-01A	SP85122	TCGA-F1-6177-01A-11D-1800-08	SA442166		WGS	MSI	excluded	excluded
DO52695	4113825	Included	Lymph-BNHL	MALY-DE	tumor_4113825	SP116723	tumor_4113825	SA542129	no treatment	WGS	no	2	excluded
DO218223	CGP_donor_GC00053	Included	Stomach-AdenoCA	GACA-CN	CGP_specimen_GC13790T	SP135431	GC13790T	SA543199	no treatment	WGS	no	4	1
DO47056	C0028	Included	Kidney-RCC	RECA-EU	C0028T	SP103416	C0028T	SA507229	no treatment	WGS	no	3	5
DO220890	MELA-0192	Included	Skin-Melanoma	MELA-AU	EXTERN-MELA-20140526-082	SP124399	EXTERN-MELA-20140526-082	SA557473	surgery	WGS	no	8	2
DO52512	EOPC-037	Included	Prost-AdenoCA	EOPC-DE	EOPC-037_tumor_01	SP116264	EOPC-037_tumor_01	SA541750	no treatment	WGS	no	excluded	excluded
DO51069	CPCG0185	Included	Prost-AdenoCA	PRAD-CA	CPCG0185-F1	SP112825	CPCG0185-F1	SA530489	no treatment	WGS	no	10	8
DO39062	TCGA-BJ-A28T	Included	Thy-AdenoCA	THCA-US	TCGA-BJ-A28T-01A	SP85818	TCGA-BJ-A28T-01A-11R-A16R-07	SA452047		WGS	no	7	excluded
DO220855	MELA-0043	Included	Skin-Melanoma	MELA-AU	EXTERN-MELA-20140514-002	SP124311	EXTERN-MELA-20140514-002	SA557347	surgery	WGS	no	5	1
DO15527	TCGA-CR-6487	Included	Head-SCC	HNSC-US	TCGA-CR-6487-01A	SP32958	TCGA-CR-6487-01A-11R-1873-07	SA195782		WGS	no	2	4
DO48732	RK200	Included	Liver-HCC	LIRI-JP	RK200_C01	SP107101	RK200_C01	SA515377	surgery	WGS	no	9	3
DO28093	TCGA-04-1347	Included	Ovary-AdenoCA	OV-US	TCGA-04-1347-01A	SP59950	TCGA-04-1347-01A-01D-A324-10	SA518504		WGS	no	3	2
DO51140	CPCG0373	Included	Prost-AdenoCA	PRAD-CA	CPCG0373-F1	SP112967	CPCG0373-F1	SA530618	no treatment	WGS	no	10	1
DO6470	157	Included	Lymph-CLL	CLLE-ES	157-01-1TD	SP13399	157-01-1TD	SA86768	no treatment	WGS	no	5	1
DO45093	RK003	Included	Liver-HCC	LIRI-JP	RK003_C	SP98900	RK003_C	SA501435	no treatment	WGS	no	8	6
DO17848	TCGA-BP-4977	Included	Kidney-RCC	KIRC-US	TCGA-BP-4977-01A	SP37636	TCGA-BP-4977-01A-01D-2048-08	SA247488		WGS	no	7	9
DO33008	ICGC_0061	Included	Panc-AdenoCA	PACA-AU	8030032	SP70202	8030032	SA409487	surgery	WGS	no	8	excluded
DO11441	TCGA-14-1459	Included	CNS-GBM	GBM-US	TCGA-14-1459-01A	SP24702	TCGA-14-1459-01A-01D-0932-09	SA154417		WGS	no	7	1
DO218440	BTCA_donor_A096	Included	Biliary-AdenoCA	BTCA-SG	BTCA_specimen_TA096	SP117655	TA096	SA543590	no treatment	WGS	no	excluded	excluded
DO220468	TCGA-KN-8424	Included	Kidney-ChRCC	KICH-US	TCGA-KN-8424-01A	SP123964	TCGA-KN-8424-01A-11D-2310-10	SA556410		WGS	no	9	6
DO48733	RK201	Included	Liver-HCC	LIRI-JP	RK201_C01	SP107104	RK201_C01	SA515383	surgery	WGS	no	8	3
DO52164	ITNET-1053	Included	Panc-Endocrine	PAEN-IT	1053T	SP135496	1053T	SA570927	no treatment	WGS	no	8	excluded
DO46788	CPCG0003	Included	Prost-AdenoCA	PRAD-CA	CPCG0003-F1	SP102622	CPCG0003-F1	SA506738	no treatment	WGS	no	5	4
DO3482	TCGA-B6-A0RE	Included	Breast-AdenoCA	BRCA-US	TCGA-B6-A0RE-01A	SP7421	TCGA-B6-A0RE-01A-11D-A128-09	SA13738		WGS	no	9	1
DO10825	EOPC-011	Included	Prost-AdenoCA	EOPC-DE	EOPC-011_tumor	SP23471	EOPC-011_tumor	SA130876	no treatment	WGS	no	1	excluded
DO47859	TCGA-BR-8373	Included	Stomach-AdenoCA	STAD-US	TCGA-BR-8373-01A	SP105253	TCGA-BR-8373-01A-11D-2340-08	SA510473		WGS	no	4	9
DO51049	CPCG0063	Included	Prost-AdenoCA	PRAD-CA	CPCG0063-F1	SP112785	CPCG0063-F1	SA530436	no treatment	WGS	no	3	10
DO33128	ICGC_0108	Included	Panc-AdenoCA	PACA-AU	8029781	SP70677	8029781	SA410119	surgery	WGS	no	9	3
DO48890	ICGC_MB57	Included	CNS-Medullo	PBCA-DE	ICGC_MB57	SP107358	ICGC_MB57	SA517318	no treatment	WGS	no	8	1
DO50445	OCCAMS-ED-036	Included	Eso-AdenoCA	ESAD-UK	OC-ED-036-S-T1	SP111098	LP6005500-DNA_A01	SA528928		WGS	no	6	4
DO48736	RK202	Included	Liver-HCC	LIRI-JP	RK202_C01	SP107109	RK202_C01	SA515389	no treatment	WGS	no	10	5
DO217950	OSCC-GB_012401	Included	Head-SCC	ORCA-IN	OSCC-GB_0124011	SP117124	OSCC-GB_01240111	SA542715	no treatment	WGS	no	4	5
DO218697	OSCC-GB_011601	Included	Head-SCC	ORCA-IN	OSCC-GB_0116011	SP117932	OSCC-GB_01160111	SA544050	no treatment	WGS	no	6	excluded
DO14862	TCGA-BA-5149	Included	Head-SCC	HNSC-US	TCGA-BA-5149-01A	SP31422	TCGA-BA-5149-01A-01D-A32X-10	SA494082		WGS	no	7	9
DO35586	ICGC_MB51	Included	CNS-Medullo	PBCA-DE	ICGC_MB51	SP78731	ICGC_MB51	SA413560	no treatment	WGS	no	8	excluded
DO26469	TCGA-60-2698	Included	Lung-SCC	LUSC-US	TCGA-60-2698-01A	SP56553	TCGA-60-2698-01A-01R-0851-07	SA306548		WGS	no	4	2
DO2252	TCGA-AO-A0J2	Included	Breast-AdenoCA	BRCA-US	TCGA-AO-A0J2-01A	SP4875	TCGA-AO-A0J2-01A-11D-A19H-09	SA55071		WGS	no	1	4
DO48936	ICGC_MB166	Included	CNS-Medullo	PBCA-DE	ICGC_MB166	SP107455	ICGC_MB166	SA517268	no treatment	WGS	no	3	excluded
DO32972	ICGC_0051	Included	Panc-AdenoCA	PACA-AU	8015277	SP70082	8015277	SA409250	surgery	WGS	no	5	excluded
DO220847	MELA-0009	Included	Skin-Melanoma	MELA-AU	EXTERN-MELA-20140514-050	SP124355	EXTERN-MELA-20140514-050	SA557409	surgery	WGS	no	1	excluded
DO33032	ICGC_0067	Included	Panc-AdenoCA	PACA-AU	8033610	SP70288	8033610	SA409651	surgery	WGS	no	7	2
DO45281	RK204	Included	Biliary-AdenoCA	LIRI-JP	RK204_C02	SP99287	RK204_C02	SA501572	no treatment	WGS	no	excluded	excluded
DO15791	TCGA-CN-6011	Included	Head-SCC	HNSC-US	TCGA-CN-6011-01A	SP33496	TCGA-CN-6011-01A-11R-1686-07	SA199416		WGS	no	8	4
DO8447	TCGA-A6-6781	GrayList	ColoRect-AdenoCA	COAD-US	TCGA-A6-6781-01A	SP18310	TCGA-A6-6781-01A-22D-1924-10	SA113370		WGS	MSI	excluded	excluded
DO33028	ICGC_0066	Included	Panc-AdenoCA	PACA-AU	8031681	SP70266	8031681	SA409614	surgery	WGS	no	6	2
DO52700	115	Included	Lymph-CLL	CLLE-ES	115-1917-01TD	SP116732	115-1917-01TD	SA542167	no treatment	WGS	no	9	1
DO48737	RK205	Included	Liver-HCC	LIRI-JP	RK205_C01	SP107111	RK205_C01	SA515397	surgery	WGS	no	4	8
DO27765	4125240	Included	Lymph-BNHL	MALY-DE	tumor_4125240	SP59276	tumor_4125240	SA320830	no treatment	WGS	no	9	4
DO51537	PCSI_0451	Included	Panc-AdenoCA	PACA-CA	ASHPC_0023_Pa_P	SP125726	ASHPC_0023_Pa_P	SA533666	no treatment	WGS	no	10	excluded
DO4138	TCGA-B6-A0I1	Included	Breast-AdenoCA	BRCA-US	TCGA-B6-A0I1-01A	SP8795	TCGA-B6-A0I1-01A-11D-A21Q-09	SA32297		WGS	no	7	excluded
DO51967	283	Included	Lymph-CLL	CLLE-ES	283-06-01TD	SP115073	283-06-01TD	SA538985	no treatment	WGS	no	8	10
DO220901	MELA-0228	Included	Skin-Melanoma	MELA-AU	EXTERN-MELA-20140924-031	SP124434	EXTERN-MELA-20140924-031	SA557512	surgery	WGS	no	9	6
DO37861	TCGA-GN-A26A	Included	Skin-Melanoma	SKCM-US	TCGA-GN-A26A-06A	SP83312	TCGA-GN-A26A-06A-11D-A19A-08	SA435509		WGS	no	7	excluded
DO51508	PCSI_0248	Included	Panc-AdenoCA	PACA-CA	PCSI_0248_Pa_P_526	SP125800	PCSI_0248_Pa_P_526	SA533797	combined chemo+radiation therapy	WGS	no	6	10
DO48738	RK206	Included	Liver-HCC	LIRI-JP	RK206_C01	SP107115	RK206_C01	SA515407	other therapy	WGS	no	1	excluded
DO48967	ICGC_MB230	Included	CNS-Medullo	PBCA-DE	ICGC_MB230	SP107549	ICGC_MB230	SA517379	no treatment	WGS	no	6	9
DO52688	4103141	Included	Lymph-BNHL	MALY-DE	tumor_4103141	SP116703	tumor_4103141	SA542137	no treatment	WGS	no	10	3
DO37515	TCGA-GN-A262	Included	Skin-Melanoma	SKCM-US	TCGA-GN-A262-06A	SP82614	TCGA-GN-A262-06A-11D-A196-08	SA437006		WGS	no	4	excluded
DO42424	TCGA-A5-A0GE	Included	Uterus-AdenoCA	UCEC-US	TCGA-A5-A0GE-01A	SP92707	TCGA-A5-A0GE-01A-11D-A066-09	SA460859		WGS	no	6	3
DO25847	TCGA-05-4398	Included	Lung-AdenoCA	LUAD-US	TCGA-05-4398-01A	SP55235	TCGA-05-4398-01A-01D-1931-08	SA289879		WGS	no	10	2
DO23786	TCGA-49-4486	Included	Lung-AdenoCA	LUAD-US	TCGA-49-4486-01A	SP50713	TCGA-49-4486-01A-01D-1931-08	SA286004		WGS	no	5	2
DO45094	RK004	Included	Liver-HCC	LIRI-JP	RK004_C01	SP98902	RK004_C01	SA501439	other therapy	WGS	no	6	2
DO50390	OCCAMS-ST-023	Included	Eso-AdenoCA	ESAD-UK	OC-ST-023-E-T1	SP111039	LP6007600	SA528858		WGS	no	10	excluded
DO49138	ICGC_0420	Included	Panc-AdenoCA	PACA-AU	8067246	SP107956	8067246	SA518703	no treatment	WGS	no	5	3
DO48516	TCGA-MH-A55W	Included	Kidney-RCC	KIRP-US	TCGA-MH-A55W-01A	SP106656	TCGA-MH-A55W-01A-11D-A26P-10	SA514993		WGS	no	1	4
DO27783	4131257	Included	Lymph-BNHL	MALY-DE	tumor_4131257	SP59312	tumor_4131257	SA320884	no treatment	WGS	no	4	excluded
DO48741	RK207	Included	Liver-HCC	LIRI-JP	RK207_C01	SP107119	RK207_C01	SA515415	no treatment	WGS	no	4	excluded
DO48159	TCGA-EM-A3AL	Included	Thy-AdenoCA	THCA-US	TCGA-EM-A3AL-01A	SP105922	TCGA-EM-A3AL-01A-11D-A202-08	SA514077		WGS	no	8	excluded
DO26572	TCGA-18-3408	Included	Lung-SCC	LUSC-US	TCGA-18-3408-01A	SP56771	TCGA-18-3408-01A-01R-0980-07	SA314048		WGS	no	8	4
DO220519	TCGA-KN-8434	Included	Kidney-ChRCC	KICH-US	TCGA-KN-8434-01A	SP123995	TCGA-KN-8434-01A-11D-2310-10	SA556650		WGS	no	3	excluded
DO220899	MELA-0223	Included	Skin-Melanoma	MELA-AU	EXTERN-MELA-20140924-019	SP124428	EXTERN-MELA-20140924-019	SA557505	surgery	WGS	no	10	2
DO27128	TCGA-66-2756	Included	Lung-SCC	LUSC-US	TCGA-66-2756-01A	SP57941	TCGA-66-2756-01A-01D-1180-08	SA310500		WGS	no	4	3
DO18988	TCGA-B2-4099	Included	Kidney-RCC	KIRC-US	TCGA-B2-4099-01A	SP39907	TCGA-B2-4099-01A-02D-2095-10	SA218331		WGS	no	8	excluded
DO49457	PCSI_0353	Included	Panc-AdenoCA	PACA-CA	ASHPC_0009_Pa_P	SP117745	ASHPC_0009_Pa_P	SA520215	no treatment	WGS	no	5	excluded
DO45095	RK005	Included	Liver-HCC	LIRI-JP	RK005_C	SP98904	RK005_C	SA501442	no treatment	WGS	no	6	excluded
DO45283	RK208	Included	Biliary-AdenoCA	LIRI-JP	RK208_C01	SP99293	RK208_C01	SA501576	no treatment	WGS	no	excluded	excluded
DO11776	TCGA-06-1086	Included	CNS-GBM	GBM-US	TCGA-06-1086-01A	SP25332	TCGA-06-1086-01A-02D-0932-09	SA164299		WGS	no	9	1
DO36359	TCGA-EJ-5503	Included	Prost-AdenoCA	PRAD-US	TCGA-EJ-5503-01A	SP80213	TCGA-EJ-5503-01A-01D-1576-08	SA417790		WGS	no	4	6
DO51492	PCSI_0173	Included	Panc-AdenoCA	PACA-CA	PCSI_0173_Pa_P_526	SP117351	PCSI_0173_Pa_P_526	SA533757	no treatment	WGS	no	7	5
DO2222	TCGA-AN-A04D	Included	Breast-AdenoCA	BRCA-US	TCGA-AN-A04D-01A	SP4820	TCGA-AN-A04D-01A-21D-A314-09	SA492056		WGS	no	10	excluded
DO50405	OCCAMS-WG-006	Included	Eso-AdenoCA	ESAD-UK	OC-WG-006-E-T1	SP111052	LP6005334-DNA_E02	SA528874		WGS	no	9	5
DO33208	ICGC_0205	Included	Panc-AdenoCA	PACA-AU	8031556	SP70956	8031556	SA410399	surgery	WGS	no	10	excluded
DO220907	MELA-0236	Included	Skin-Melanoma	MELA-AU	EXTERN-MELA-20140924-047	SP124449	EXTERN-MELA-20140924-047	SA557532	surgery	WGS	no	4	8
DO2114	TCGA-BH-A0H0	Included	Breast-AdenoCA	BRCA-US	TCGA-BH-A0H0-01A	SP4593	TCGA-BH-A0H0-01A-11D-A314-09	SA492027		WGS	no	4	7
DO35949	ICGC_PA48	Included	CNS-PiloAstro	PBCA-DE	ICGC_PA48	SP79252	ICGC_PA48	SA413660	no treatment	WGS	no	2	5
DO218136	CGP_donor_GC00052	Included	Stomach-AdenoCA	GACA-CN	CGP_specimen_GC13778T	SP135425	GC13778T	SA543051	no treatment	WGS	no	6	excluded
DO46402	AOCS-113	Included	Ovary-AdenoCA	OV-AU	AOCS-113-1	SP101694	AOCS-113-1-5	SA505918	no treatment	WGS	no	5	8
DO51176	ITNET-1288	Included	Panc-Endocrine	PAEN-AU	1288T	SP117228	1288T	SA542888	no treatment	WGS	no	2	excluded
DO19380	TCGA-CJ-4870	Included	Kidney-RCC	KIRC-US	TCGA-CJ-4870-01A	SP40736	TCGA-CJ-4870-01A-01D-2098-10	SA226253		WGS	no	1	7
DO6378	20	Included	Lymph-CLL	CLLE-ES	020-0049-01TD	SP13307	020-0049-01TD	SA86276	no treatment	WGS	no	1	excluded
DO45281	RK204	Included	Biliary-AdenoCA	LIRI-JP	RK204_C02	SP99287	RK204_C02	SA501572	no treatment	WGS	no	excluded	excluded
DO51185	ITNET-1317	Included	Panc-Endocrine	PAEN-AU	1317T	SP118044	1317T	SA544238	no treatment	WGS	no	5	9
DO35617	ICGC_MB84	Included	CNS-Medullo	PBCA-DE	ICGC_MB84	SP78814	ICGC_MB84	SA413890	no treatment	WGS	no	10	1
DO6370	16	Included	Lymph-CLL	CLLE-ES	016-0040-02TD	SP13299	016-0040-02TD	SA86239	no treatment	WGS	no	10	excluded
DO220851	MELA-0022	Included	Skin-Melanoma	MELA-AU	EXTERN-MELA-20140505-038	SP124298	EXTERN-MELA-20140505-038	SA557333	surgery	WGS	no	6	8
DO50442	OCCAMS-AH-196	Included	Eso-AdenoCA	ESAD-UK	OC-AH-196-E-T1	SP111166	LP6005935-DNA_E01	SA528995	no treatment	WGS	no	4	1
DO3804	TCGA-C8-A130	Included	Breast-AdenoCA	BRCA-US	TCGA-C8-A130-01A	SP8085	TCGA-C8-A130-01A-31D-A19H-09	SA22443		WGS	no	4	10
DO45096	RK006	Included	Liver-HCC	LIRI-JP	RK006_C2	SP98907	RK006_C2	SA501448	no treatment	WGS	no	excluded	excluded
DO52512	EOPC-037	Included	Prost-AdenoCA	EOPC-DE	EOPC-037_tumor_01	SP116264	EOPC-037_tumor_01	SA541750	no treatment	WGS	no	excluded	excluded
DO48742	RK210	Included	Liver-HCC	LIRI-JP	RK210_C01	SP107121	RK210_C01	SA515422	no treatment	WGS	no	1	7
DO52687	4147968	Included	Lymph-BNHL	MALY-DE	tumor_4147968	SP116701	tumor_4147968	SA542134	no treatment	WGS	no	10	1
DO220900	MELA-0226	Included	Skin-Melanoma	MELA-AU	EXTERN-MELA-20140924-027	SP124431	EXTERN-MELA-20140924-027	SA557508	surgery	WGS	no	3	2
DO51053	CPCG0083	Included	Prost-AdenoCA	PRAD-CA	CPCG0083-F1	SP112793	CPCG0083-F1	SA530444	no treatment	WGS	no	7	9
DO50350	OCCAMS-AH-140	Included	Eso-AdenoCA	ESAD-UK	OC-AH-140-E-T3	SP111014	LP6005409-DNA_H03	SA528827	no treatment	WGS	no	9	excluded
DO49442	PCSI_0347	Included	Panc-AdenoCA	PACA-CA	PCSI_0347_Pa_P_526	SP117980	PCSI_0347_Pa_P_526	SA520314	no treatment	WGS	no	excluded	excluded
DO27775	4194218	Included	Lymph-BNHL	MALY-DE	tumor_4194218	SP59296	tumor_4194218	SA320860	no treatment	WGS	no	8	4
DO51172	ITNET-1266	Included	Panc-Endocrine	PAEN-AU	1266T	SP117984	1266T	SA544136	no treatment	WGS	no	9	5
DO50342	OCCAMS-AH-088	Included	Eso-AdenoCA	ESAD-UK	OC-AH-088-E-T2	SP111066	LP6007427-DNA_A01	SA528892	no treatment	WGS	no	8	excluded
DO46913	C0039	Included	Kidney-RCC	RECA-EU	C0039T	SP103005	C0039T	SA507393	no treatment	WGS	no	10	8
DO39210	TCGA-FK-A3SD	Included	Thy-AdenoCA	THCA-US	TCGA-FK-A3SD-01A	SP86118	TCGA-FK-A3SD-01A-11D-A22D-08	SA454747		WGS	no	1	4
DO48743	RK211	Included	Liver-HCC	LIRI-JP	RK211_C01	SP107123	RK211_C01	SA515427	no treatment	WGS	no	2	3
DO35144	PCSI_0044	Included	Panc-AdenoCA	PACA-CA	PCSI_0044_Pa_P_526	SP117878	PCSI_0044_Pa_P_526	SA520283	no treatment	WGS	no	2	4
DO44982	TCGA-DD-A3A7	Included	Liver-HCC	LIHC-US	TCGA-DD-A3A7-01A	SP98305	TCGA-DD-A3A7-01A-11D-A22F-10	SA500797		WGS	no	10	excluded
DO16015	TCGA-CR-5250	Included	Head-SCC	HNSC-US	TCGA-CR-5250-01A	SP34005	TCGA-CR-5250-01A-01D-2276-10	SA202848		WGS	no	9	6
DO35991	ICGC_PA73	Included	CNS-PiloAstro	PBCA-DE	ICGC_PA73	SP79294	ICGC_PA73	SA413718	no treatment	WGS	no	9	1
DO6552	278	Included	Lymph-CLL	CLLE-ES	278-01-4TD	SP13481	278-01-4TD	SA85506	no treatment	WGS	no	10	excluded
DO46370	AOCS-090	Included	Ovary-AdenoCA	OV-AU	AOCS-090-1	SP101616	AOCS-090-1-0	SA505633	no treatment	WGS	no	2	9
DO48889	ICGC_MB56	Included	CNS-Medullo	PBCA-DE	ICGC_MB56	SP107357	ICGC_MB56	SA517316	no treatment	WGS	no	9	1
DO22285	TCGA-FG-8182	Included	CNS-Oligo	LGG-US	TCGA-FG-8182-01A	SP47990	TCGA-FG-8182-01A-11D-2253-08	SA266489		WGS	no	excluded	excluded
DO5347	TCGA-A2-A0D4	Included	Breast-AdenoCA	BRCA-US	TCGA-A2-A0D4-01A	SP11235	TCGA-A2-A0D4-01A-11D-A314-09	SA492174		WGS	no	8	excluded
DO27767	4190495	Included	Lymph-BNHL	MALY-DE	tumor_4190495	SP59280	tumor_4190495	SA320836	no treatment	WGS	no	9	2
DO496	TCGA-GD-A2C5	Included	Bladder-TCC	BLCA-US	TCGA-GD-A2C5-01A	SP1003	TCGA-GD-A2C5-01A-12D-A17V-08	SA4557		WGS	no	excluded	excluded
DO27799	4193278	Included	Lymph-BNHL	MALY-DE	tumor_4193278	SP59344	tumor_4193278	SA320932	no treatment	WGS	no	6	excluded
DO49448	PCSI_0350	Included	Panc-AdenoCA	PACA-CA	ASHPC_0005_Pa_P_1	SP125805	ASHPC_0005_Pa_P_1	SA520187	chemotherapy	WGS	no	1	10
DO46388	AOCS-105	Included	Ovary-AdenoCA	OV-AU	AOCS-105-1	SP101666	AOCS-105-1-9	SA505821	no treatment	WGS	no	5	9
DO50343	OCCAMS-AH-108	Included	Eso-AdenoCA	ESAD-UK	OC-AH-108-S-T1	SP111094	LP6005500-DNA_A02	SA528922	no treatment	WGS	no	3	1
DO46344	AOCS-065	Included	Ovary-AdenoCA	OV-AU	AOCS-065-1	SP101558	AOCS-065-1-9	SA505437	no treatment	WGS	no	7	excluded
DO52512	EOPC-037	Included	Prost-AdenoCA	EOPC-DE	EOPC-037_tumor_01	SP116264	EOPC-037_tumor_01	SA541750	no treatment	WGS	no	excluded	excluded
DO45096	RK006	Included	Liver-HCC	LIRI-JP	RK006_C2	SP98907	RK006_C2	SA501448	no treatment	WGS	no	excluded	excluded
DO49166	ICGC_0535	Included	Panc-AdenoCA	PACA-AU	8070213	SP108017	8070213	SA518876	no treatment	WGS	no	1	10
DO40948	TCGA-AP-A0L9	Included	Uterus-AdenoCA	UCEC-US	TCGA-AP-A0L9-01A	SP89687	TCGA-AP-A0L9-01A-11D-A066-09	SA463369		WGS	no	4	9
DO48747	RK213	Included	Liver-HCC	LIRI-JP	RK213_C01	SP107132	RK213_C01	SA515438	no treatment	WGS	no	6	3
DO35152	PCSI_0109	Included	Panc-AdenoCA	PACA-CA	PCSI_0109_Pa_P	SP78013	PCSI_0109_Pa_P	SA413193	no treatment	WGS	no	10	excluded
DO23744	TCGA-44-2659	Included	Lung-AdenoCA	LUAD-US	TCGA-44-2659-01A	SP50611	TCGA-44-2659-01A-01D-1931-08	SA283996		WGS	no	8	excluded
DO51489	PCSI_0145	Included	Panc-AdenoCA	PACA-CA	PCSI_0145_Pa_P_526	SP118083	PCSI_0145_Pa_P_526	SA533782	no treatment	WGS	no	3	excluded
DO22896	TCGA-BC-A217	Included	Liver-HCC	LIHC-US	TCGA-BC-A217-01A	SP49247	TCGA-BC-A217-01A-11D-A152-10	SA269167		WGS	no	5	4
DO35943	ICGC_PA43	Included	CNS-PiloAstro	PBCA-DE	ICGC_PA43	SP79246	ICGC_PA43	SA413652	no treatment	WGS	no	5	9
DO38671	TCGA-BR-A4J4	Included	Stomach-AdenoCA	STAD-US	TCGA-BR-A4J4-01A	SP84998	TCGA-BR-A4J4-01A-12D-A25D-08	SA441363		WGS	no	10	4
DO27857	4184094	Included	Lymph-BNHL	MALY-DE	tumor_4184094	SP59460	tumor_4184094	SA321128	no treatment	WGS	no	10	1
DO35222	PCSI_0081	Included	Panc-AdenoCA	PACA-CA	PCSI_0081_Pa_P_526	SP125772	PCSI_0081_Pa_P_526	SA533718	no treatment	WGS	no	5	excluded
DO20082	TCGA-CW-6087	Included	Kidney-RCC	KIRC-US	TCGA-CW-6087-01A	SP42154	TCGA-CW-6087-01A-11R-1672-07	SA240092		WGS	no	3	excluded
DO3140	TCGA-A8-A08S	Included	Breast-AdenoCA	BRCA-US	TCGA-A8-A08S-01A	SP6730	TCGA-A8-A08S-01A-11D-A19H-09	SA81808		WGS	no	8	excluded
DO13348	TCGA-06-0686	Included	CNS-GBM	GBM-US	TCGA-06-0686-01A	SP28335	TCGA-06-0686-01A-01D-1492-08	SA159460		WGS	no	9	2
DO51138	CPCG0371	Included	Prost-AdenoCA	PRAD-CA	CPCG0371-F1	SP112963	CPCG0371-F1	SA530614	no treatment	WGS	no	4	1
DO28089	TCGA-24-1103	Included	Ovary-AdenoCA	OV-US	TCGA-24-1103-01A	SP59938	TCGA-24-1103-01A-01R-1565-13	SA350506		WGS	no	1	3
DO220336	TCGA-KL-8328	Included	Kidney-ChRCC	KICH-US	TCGA-KL-8328-01A	SP123846	TCGA-KL-8328-01A-11D-2310-10	SA556273		WGS	no	6	4
DO9074	TCGA-A6-2680	Included	ColoRect-AdenoCA	COAD-US	TCGA-A6-2680-01A	SP19670	TCGA-A6-2680-01A-01D-1554-10	SA87265		WGS	no	9	2
DO11447	TCGA-26-5135	GrayList	CNS-GBM	GBM-US	TCGA-26-5135-01A	SP24708	TCGA-26-5135-01A-01D-1486-08	SA154497		WGS	no	10	2
DO48751	RK214	Included	Liver-HCC	LIRI-JP	RK214_C01	SP107136	RK214_C01	SA515444	no treatment	WGS	no	9	6
DO5046	TCGA-E2-A156	Included	Breast-AdenoCA	BRCA-US	TCGA-E2-A156-01A	SP10635	TCGA-E2-A156-01A-11D-A314-09	SA492104		WGS	no	9	excluded
DO39306	TCGA-BJ-A0Z2	Included	Thy-AdenoCA	THCA-US	TCGA-BJ-A0Z2-01A	SP86306	TCGA-BJ-A0Z2-01A-11D-A10S-08	SA455841		WGS	no	4	3
DO44517	TCGA-A4-A57E	Included	Kidney-RCC	KIRP-US	TCGA-A4-A57E-01A	SP97249	TCGA-A4-A57E-01A-11D-A26P-10	SA495100		WGS	no	10	7
DO8264	TCGA-CA-6717	Included	ColoRect-AdenoCA	COAD-US	TCGA-CA-6717-01A	SP17905	TCGA-CA-6717-01A-11D-1835-10	SA108597		WGS	no	3	7
DO52724	824	Included	Lymph-CLL	CLLE-ES	824-01-1TD	SP116780	824-01-1TD	SA542215	no treatment	WGS	no	6	excluded
DO39684	TCGA-EM-A2OV	Included	Thy-AdenoCA	THCA-US	TCGA-EM-A2OV-01A	SP87099	TCGA-EM-A2OV-01A-11D-A202-08	SA446059		WGS	no	10	excluded
DO48753	RK215	Included	Liver-HCC	LIRI-JP	RK215_C01	SP107141	RK215_C01	SA515450	no treatment	WGS	no	10	3
DO35258	PCSI_0072	Included	Panc-AdenoCA	PACA-CA	PCSI_0072_Pa_P_526	SP117216	PCSI_0072_Pa_P_526	SA520169	no treatment	WGS	no	6	excluded
DO38229	TCGA-BR-6564	Included	Stomach-AdenoCA	STAD-US	TCGA-BR-6564-01A	SP84062	TCGA-BR-6564-01A-12D-1882-08	SA441165		WGS	no	10	4
DO50439	OCCAMS-AH-155	Included	Eso-AdenoCA	ESAD-UK	OC-AH-155-E-T2	SP111015	LP6005500-DNA_B03	SA528829	no treatment	WGS	no	3	1
DO220874	MELA-0160	Included	Skin-Melanoma	MELA-AU	EXTERN-MELA-20140526-078	SP124396	EXTERN-MELA-20140526-078	SA557470	surgery	WGS	no	1	excluded
DO48509	TCGA-MH-A561	Included	Kidney-RCC	KIRP-US	TCGA-MH-A561-01A	SP106638	TCGA-MH-A561-01A-11D-A26P-10	SA516035		WGS	no	2	excluded
DO51057	CPCG0098	Included	Prost-AdenoCA	PRAD-CA	CPCG0098-F1	SP112801	CPCG0098-F1	SA530452	no treatment	WGS	no	3	2
DO45097	RK007	Included	Liver-HCC	LIRI-JP	RK007_C01	SP98913	RK007_C01	SA501452	no treatment	WGS	no	5	1
DO27829	4127766	Included	Lymph-BNHL	MALY-DE	tumor_4127766	SP59404	tumor_4127766	SA321030	no treatment	WGS	no	4	2
DO48757	RK216	Included	Liver-HCC	LIRI-JP	RK216_C01	SP107146	RK216_C01	SA515456	no treatment	WGS	no	10	4
DO30550	TCGA-24-1419	Included	Ovary-AdenoCA	OV-US	TCGA-24-1419-01A	SP64976	TCGA-24-1419-01A-01R-1565-13	SA342040		WGS	no	10	excluded
DO6360	9	GrayList	Lymph-CLL	CLLE-ES	009-0026-02TD	SP13289	009-0026-02TD	SA86215	no treatment	WGS	no	5	10
DO52512	EOPC-037	Included	Prost-AdenoCA	EOPC-DE	EOPC-037_tumor_01	SP116264	EOPC-037_tumor_01	SA541750	no treatment	WGS	no	excluded	excluded
DO12484	TCGA-06-5411	Included	CNS-GBM	GBM-US	TCGA-06-5411-01A	SP26709	TCGA-06-5411-01A-01R-1849-01	SA132344		WGS	no	2	1
DO221546	PCSI_0340	Included	Panc-AdenoCA	PACA-CA	PCSI_0340_Pa_P_526	SP125784	PCSI_0340_Pa_P_526	SA558658	no treatment	WGS	no	6	8
DO27067	TCGA-52-7812	Included	Lung-SCC	LUSC-US	TCGA-52-7812-01A	SP57818	TCGA-52-7812-01A-11R-2125-07	SA309564		WGS	no	8	6
DO804	TCGA-BT-A20T	Included	Bladder-TCC	BLCA-US	TCGA-BT-A20T-01A	SP1677	TCGA-BT-A20T-01A-11D-A14W-08	SA5195		WGS	no	excluded	excluded
DO35721	MBRep_T70	Included	CNS-Medullo	PBCA-DE	MBRep_T70	SP78919	MBRep_T70	SA414135	no treatment	WGS	no	5	1
DO7934	TCGA-AA-A01R	GrayList	ColoRect-AdenoCA	COAD-US	TCGA-AA-A01R-01A	SP17172	TCGA-AA-A01R-01A-21D-A17O-10	SA98569		WGS	MSI	excluded	excluded
DO51155	CPCG0410	Included	Prost-AdenoCA	PRAD-CA	CPCG0410-F1	SP112997	CPCG0410-F1	SA530648	no treatment	WGS	no	2	1
DO22932	TCGA-EP-A2KB	Included	Liver-HCC	LIHC-US	TCGA-EP-A2KB-01A	SP49328	TCGA-EP-A2KB-01A-11D-A183-10	SA267260		WGS	no	6	1
DO220875	MELA-0161	Included	Skin-Melanoma	MELA-AU	EXTERN-MELA-20140526-097	SP124409	EXTERN-MELA-20140526-097	SA557483	surgery	WGS	no	9	3
DO51143	CPCG0378	Included	Prost-AdenoCA	PRAD-CA	CPCG0378-F1	SP112973	CPCG0378-F1	SA530624	no treatment	WGS	no	6	7
DO23687	TCGA-55-6984	Included	Lung-AdenoCA	LUAD-US	TCGA-55-6984-01A	SP50485	TCGA-55-6984-01A-11D-1945-08	SA281267		WGS	no	2	excluded
DO48759	RK217	Included	Liver-HCC	LIRI-JP	RK217_C01	SP107150	RK217_C01	SA515463	no treatment	WGS	no	7	excluded
DO218728	CGP_donor_GC00017	Included	Stomach-AdenoCA	GACA-CN	CGP_specimen_GC12330T	SP135222	GC12330T	SA544109	no treatment	WGS	no	8	6
DO2503	TCGA-BH-A0DT	Included	Breast-AdenoCA	BRCA-US	TCGA-BH-A0DT-01A	SP5381	TCGA-BH-A0DT-01A-21D-A12B-09	SA61837		WGS	no	3	1
DO48934	ICGC_MB164	Included	CNS-Medullo	PBCA-DE	ICGC_MB164	SP107453	ICGC_MB164	SA517266	no treatment	WGS	no	1	2
DO52134	ITNET-0144	Included	Panc-Endocrine	PAEN-IT	PET144T	SP135346	PET144T	SA570853	no treatment	WGS	no	6	excluded
DO52705	176	GrayList	Lymph-CLL	CLLE-ES	176-06-01TD	SP116742	176-06-01TD	SA542177	no treatment	WGS	no	8	3
DO41229	TCGA-B5-A11I	Included	Uterus-AdenoCA	UCEC-US	TCGA-B5-A11I-01A	SP90269	TCGA-B5-A11I-01A-11D-A10M-09	SA469543		WGS	no	6	excluded
DO45099	RK010	Included	Liver-HCC	LIRI-JP	RK010_C	SP98915	RK010_C	SA501456	no treatment	WGS	no	10	1
DO48760	RK219	Included	Liver-HCC	LIRI-JP	RK219_C01	SP107152	RK219_C01	SA515472	no treatment	WGS	no	5	excluded
DO35082	PCSI_0111	Included	Panc-AdenoCA	PACA-CA	PCSI_0111_Pa_P_526	SP117323	PCSI_0111_Pa_P_526	SA533741	no treatment	WGS	no	6	excluded
DO44096	TCGA-QG-A5Z2	GrayList	ColoRect-AdenoCA	COAD-US	TCGA-QG-A5Z2-01A	SP96133	TCGA-QG-A5Z2-01A-11D-A28G-10	SA491234		WGS	MSI	excluded	excluded
DO7822	TCGA-AA-A01V	Included	ColoRect-AdenoCA	COAD-US	TCGA-AA-A01V-01A	SP16934	TCGA-AA-A01V-01A-23D-A17O-10	SA93146		WGS	no	2	5
DO50315	OCCAMS-AH-167	Included	Eso-AdenoCA	ESAD-UK	OC-AH-167-E-T2	SP110853	SM-4B295	SA528793	no treatment	WGS	no	3	10
DO220484	TCGA-KN-8428	GrayList	Kidney-ChRCC	KICH-US	TCGA-KN-8428-01A	SP123975	TCGA-KN-8428-01A-11D-2310-10	SA556509		WGS	no	5	excluded
DO46838	C0009	Included	Kidney-RCC	RECA-EU	C0009T	SP102759	C0009T	SA507191	no treatment	WGS	no	8	4
DO35574	ICGC_MB37	Included	CNS-Medullo	PBCA-DE	ICGC_MB37	SP78719	ICGC_MB37	SA413512	no treatment	WGS	no	4	3
DO48987	TCGA-C5-A2LV	Included	Cervix-SCC	CESC-US	TCGA-C5-A2LV-01A	SP107595	TCGA-C5-A2LV-01A-11D-A18J-09	SA517715		WGS	no	excluded	excluded
DO35541	ICGC_MB5	Included	CNS-Medullo	PBCA-DE	ICGC_MB5	SP78662	ICGC_MB5	SA413282	no treatment	WGS	no	5	6
DO48761	RK220	Included	Liver-HCC	LIRI-JP	RK220_C01	SP107155	RK220_C01	SA515479	no treatment	WGS	no	9	excluded
DO51066	CPCG0158	Included	Prost-AdenoCA	PRAD-CA	CPCG0158-F1	SP112819	CPCG0158-F1	SA530475	no treatment	WGS	no	5	excluded
DO51518	PCSI_0392	Included	Panc-AdenoCA	PACA-CA	ASHPC_0027_Pa_P	SP118046	ASHPC_0027_Pa_P	SA533732	no treatment	WGS	no	3	excluded
DO33392	ICGC_0139	Included	Panc-AdenoCA	PACA-AU	8035543	SP71536	8035543	SA410978	surgery	WGS	no	3	2
DO33160	ICGC_0103	Included	Panc-AdenoCA	PACA-AU	8031073	SP70756	8031073	SA410202	surgery	WGS	no	4	excluded
DO49531	SNU_WGS_04	Included	Myeloid-AML	LAML-KR	SNU_WGS_04_S1_sp	SP109001	SNU_WGS_04_S1	SA520425	chemotherapy	WGS	no	excluded	excluded
DO50402	OCCAMS-WG-002	Included	Eso-AdenoCA	ESAD-UK	OC-WG-002-E-T1	SP111051	LP6005334-DNA_C02	SA528872		WGS	no	6	9
DO52513	EOPC-038	Included	Prost-AdenoCA	EOPC-DE	EOPC-038_tumor_01	SP116270	EOPC-038_tumor_01	SA541762	no treatment	WGS	no	excluded	excluded
DO50772	RK221	Included	Liver-HCC	LIRI-JP	RK221_C01	SP112125	RK221_C01	SA529714	other therapy	WGS	no	4	9
DO44485	TCGA-HE-A5NH	Included	Kidney-RCC	KIRP-US	TCGA-HE-A5NH-01A	SP97161	TCGA-HE-A5NH-01A-11D-A26P-10	SA495321		WGS	no	4	3
DO52162	ITNET-1050	Included	Panc-Endocrine	PAEN-IT	1050T	SP135492	1050T	SA570925	no treatment	WGS	no	8	excluded
DO35148	PCSI_0106	Included	Panc-AdenoCA	PACA-CA	PCSI_0106_Pa_P	SP77888	PCSI_0106_Pa_P	SA412767	no treatment	WGS	no	9	excluded
DO46832	C0005	Included	Kidney-RCC	RECA-EU	C0005T	SP102741	C0005T	SA507164	no treatment	WGS	no	6	excluded
DO10807	EOPC-02	GrayList	Prost-AdenoCA	EOPC-DE	EOPC-02_tumor	SP23435	EOPC-02_tumor	SA130903	no treatment	WGS	no	3	7
DO30220	TCGA-23-1118	Included	Ovary-AdenoCA	OV-US	TCGA-23-1118-01A	SP64296	TCGA-23-1118-01A-01D-A312-08	SA518425		WGS	no	10	4
DO45101	RK012	Included	Liver-HCC	LIRI-JP	RK012_C01	SP98921	RK012_C01	SA501460	other therapy	WGS	no	8	excluded
DO220864	MELA-0056	Included	Skin-Melanoma	MELA-AU	EXTERN-MELA-20140514-026	SP124341	EXTERN-MELA-20140514-026	SA557385	surgery	WGS	no	1	excluded
DO44889	TCGA-DD-A4NE	Included	Liver-HCC	LIHC-US	TCGA-DD-A4NE-01A	SP98092	TCGA-DD-A4NE-01A-11D-A27I-10	SA500769		WGS	no	10	3
DO220535	TCGA-KN-8437	Included	Kidney-ChRCC	KICH-US	TCGA-KN-8437-01A	SP124003	TCGA-KN-8437-01A-11D-2310-10	SA556724		WGS	no	9	10
DO220351	TCGA-KL-8343	Included	Kidney-ChRCC	KICH-US	TCGA-KL-8343-01A	SP123876	TCGA-KL-8343-01A-11D-2310-10	SA556506		WGS	no	2	excluded
DO26427	TCGA-18-3415	Included	Lung-SCC	LUSC-US	TCGA-18-3415-01A	SP56460	TCGA-18-3415-01A-01R-0980-07	SA300017		WGS	no	9	3
DO218088	CGP_donor_GC00019	Included	Stomach-AdenoCA	GACA-CN	CGP_specimen_GC12333T	SP135230	GC12333T	SA542965	no treatment	WGS	no	3	6
DO46893	C0029	Included	Kidney-RCC	RECA-EU	C0029T	SP102945	C0029T	SA507348	no treatment	WGS	no	3	excluded
DO48937	ICGC_MB168	Included	CNS-Medullo	PBCA-DE	ICGC_MB168	SP107457	ICGC_MB168	SA517269	no treatment	WGS	no	6	7
DO50774	RK222	Included	Liver-HCC	LIRI-JP	RK222_C01	SP112130	RK222_C01	SA529716	no treatment	WGS	no	6	2
DO218012	OSCC-GB_011301	Included	Head-SCC	ORCA-IN	OSCC-GB_0113011	SP117189	OSCC-GB_01130111	SA542830	no treatment	WGS	no	5	excluded
DO220869	MELA-0067	Included	Skin-Melanoma	MELA-AU	EXTERN-MELA-20140514-049	SP124353	EXTERN-MELA-20140514-049	SA557404	surgery	WGS	no	10	1
DO219580	TCGA-MR-A520	Included	Liver-HCC	LIHC-US	TCGA-MR-A520-01A	SP120755	TCGA-MR-A520-01A-11D-A25V-10	SA550978		WGS	no	7	excluded
DO51127	CPCG0357	Included	Prost-AdenoCA	PRAD-CA	CPCG0357-F1	SP112941	CPCG0357-F1	SA530583	no treatment	WGS	no	1	excluded
DO4766	TCGA-E2-A109	Included	Breast-AdenoCA	BRCA-US	TCGA-E2-A109-01A	SP10084	TCGA-E2-A109-01A-11D-A10M-09	SA48667		WGS	no	8	10
DO220844	MELA-0005	Included	Skin-Melanoma	MELA-AU	EXTERN-MELA-20140505-010	SP124278	EXTERN-MELA-20140505-010	SA557322	surgery	WGS	no	9	7
DO48911	ICGC_MB102	Included	CNS-Medullo	PBCA-DE	ICGC_MB102	SP107404	ICGC_MB102	SA517416	no treatment	WGS	no	9	5
DO219954	TCGA-DX-A23R	Included	Bone-Leiomyo	SARC-US	TCGA-DX-A23R-01A	SP121790	TCGA-DX-A23R-01A-11D-A26G-09	SA554406		WGS	no	excluded	excluded
DO50776	RK223	Included	Liver-HCC	LIRI-JP	RK223_C01	SP112133	RK223_C01	SA529718	no treatment	WGS	no	9	excluded
DO30970	TCGA-04-1367	Included	Ovary-AdenoCA	OV-US	TCGA-04-1367-01A	SP65807	TCGA-04-1367-01A-01D-A324-10	SA518547		WGS	no	6	7
DO50316	OCCAMS-ZZ-016	Included	Eso-AdenoCA	ESAD-UK	COU-1-0058-LESION-B	SP110855	LP6007531-DNA_A01	SA528795		WGS	no	8	4
DO45103	RK014	Included	Liver-HCC	LIRI-JP	RK014_C01	SP98925	RK014_C01	SA501464	other therapy	WGS	no	10	excluded
DO50331	OCCAMS-AH-047	Included	Eso-AdenoCA	ESAD-UK	Cou1-096-08082011-lesion	SP111004	LP6007594	SA528815		WGS	no	7	4
DO45064	HX24	Included	Liver-HCC	LINC-JP	HX24T	SP98867	HX24T	SA501399		WGS	no	1	8
DO36155	ICGC_PA161	Included	CNS-PiloAstro	PBCA-DE	ICGC_PA161	SP79458	ICGC_PA161	SA413916	no treatment	WGS	no	9	4
DO35919	ICGC_PA30	Included	CNS-PiloAstro	PBCA-DE	ICGC_PA30	SP79222	ICGC_PA30	SA413622	no treatment	WGS	no	2	8
DO50436	OCCAMS-AH-133	Included	Eso-AdenoCA	ESAD-UK	OC-AH-133-E-T3	SP111078	LP6005500-DNA_D01	SA528904	no treatment	WGS	no	3	4
DO6504	188	Included	Lymph-CLL	CLLE-ES	188-01-2TD	SP13433	188-01-2TD	SA85298	no treatment	WGS	no	7	excluded
DO51549	PCSI_0509	Included	Panc-AdenoCA	PACA-CA	PCSI_0509_Pa_P_526	SP125766	PCSI_0509_Pa_P_526	SA533695	no treatment	WGS	no	3	5
DO51139	CPCG0372	Included	Prost-AdenoCA	PRAD-CA	CPCG0372-F1	SP112965	CPCG0372-F1	SA530616	no treatment	WGS	no	6	excluded
DO26434	TCGA-43-5670	Included	Lung-SCC	LUSC-US	TCGA-43-5670-01A	SP56474	TCGA-43-5670-01A-21R-2125-07	SA301059		WGS	no	2	4
DO4359	TCGA-A7-A26G	Included	Breast-AdenoCA	BRCA-US	TCGA-A7-A26G-01A	SP9251	TCGA-A7-A26G-01A-21D-A167-09	SA38132		WGS	no	6	excluded
DO50778	RK224	Included	Liver-HCC	LIRI-JP	RK224_C01	SP112138	RK224_C01	SA529720	no treatment	WGS	no	9	6
DO22970	TCGA-G3-A25W	Included	Liver-HCC	LIHC-US	TCGA-G3-A25W-01A	SP49417	TCGA-G3-A25W-01A-11D-A16V-10	SA268288		WGS	no	3	2
DO50437	OCCAMS-AH-139	Included	Eso-AdenoCA	ESAD-UK	OC-AH-139-E-T1	SP110863	LP6005409-DNA_G03	SA528806	no treatment	WGS	no	6	excluded
DO46771	ICGC_0446	Included	Panc-Endocrine	PAEN-AU	8051728	SP102573	8051728	SA506669	no treatment	WGS	no	8	excluded
DO11782	TCGA-27-2528	Included	CNS-GBM	GBM-US	TCGA-27-2528-01A	SP25350	TCGA-27-2528-01A-01D-1494-08	SA164579		WGS	no	4	2
DO46396	AOCS-109	GrayList	Ovary-AdenoCA	OV-AU	AOCS-109-1	SP101682	AOCS-109-1-X	SA505877	no treatment	WGS	no	5	2
DO35569	ICGC_MB32	Included	CNS-Medullo	PBCA-DE	ICGC_MB32	SP78714	ICGC_MB32	SA413492	no treatment	WGS	no	5	3
DO23942	TCGA-05-5429	Included	Lung-AdenoCA	LUAD-US	TCGA-05-5429-01A	SP51037	TCGA-05-5429-01A-01D-1625-08	SA290059		WGS	no	6	8
DO222276	CGP_donor_GC00013	Included	Stomach-AdenoCA	GACA-CN	CGP_specimen_GC12322T	SP135205	GC12322T	SA560543	no treatment	WGS	no	2	1
DO50780	RK225	Included	Liver-HCC	LIRI-JP	RK225_C01	SP112141	RK225_C01	SA529722	no treatment	WGS	no	7	5
DO50349	OCCAMS-AH-136	Included	Eso-AdenoCA	ESAD-UK	OC-AH-136-E-T3	SP111013	LP6005409-DNA_E02	SA528825	no treatment	WGS	no	7	4
DO37425	TCGA-EE-A2M5	Included	Skin-Melanoma	SKCM-US	TCGA-EE-A2M5-06A	SP82431	TCGA-EE-A2M5-06A-12D-A197-08	SA434417		WGS	no	10	2
DO26540	TCGA-60-2724	Included	Lung-SCC	LUSC-US	TCGA-60-2724-01A	SP56704	TCGA-60-2724-01A-01R-0851-07	SA312232		WGS	no	1	3
DO38663	TCGA-BR-4280	Included	Stomach-AdenoCA	STAD-US	TCGA-BR-4280-01A	SP84982	TCGA-BR-4280-01A-01R-1131-13	SA441223		WGS	MSI	excluded	excluded
DO45105	RK015	Included	Liver-HCC	LIRI-JP	RK015_C	SP98927	RK015_C	SA501468	no treatment	WGS	no	8	2
DO11794	TCGA-06-0211	Included	CNS-GBM	GBM-US	TCGA-06-0211-01A	SP25374	TCGA-06-0211-01A-01R-1849-01	SA165149		WGS	no	6	5
DO48935	ICGC_MB165	Included	CNS-Medullo	PBCA-DE	ICGC_MB165	SP107454	ICGC_MB165	SA517267	no treatment	WGS	no	3	9
DO51541	PCSI_0284	Included	Panc-AdenoCA	PACA-CA	PCSI_0284_Pa_P_526	SP125737	PCSI_0284_Pa_P_526	SA533723	no treatment	WGS	no	2	9
DO35874	ICGC_PA8	Included	CNS-PiloAstro	PBCA-DE	ICGC_PA8	SP79178	ICGC_PA8	SA413562	no treatment	WGS	no	3	2
DO45285	RK226	Included	Biliary-AdenoCA	LIRI-JP	RK226_C01	SP99297	RK226_C01	SA501582	no treatment	WGS	no	excluded	excluded
DO11382	TCGA-06-0171	Included	CNS-GBM	GBM-US	TCGA-06-0171-02A	SP24565	TCGA-06-0171-02A-11D-2280-08	SA151709		WGS	no	1	6
DO7024	137	Included	Lymph-CLL	CLLE-ES	137-03-3TD	SP115064	137-03-3TD	SA538980	no treatment	WGS	no	1	6
DO51052	CPCG0081	Included	Prost-AdenoCA	PRAD-CA	CPCG0081-F1	SP112791	CPCG0081-F1	SA530442	no treatment	WGS	no	8	excluded
DO220883	MELA-0179	Included	Skin-Melanoma	MELA-AU	EXTERN-MELA-20140526-045	SP124376	EXTERN-MELA-20140526-045	SA557443	surgery	WGS	no	10	3
DO18839	TCGA-B2-4102	Included	Kidney-RCC	KIRC-US	TCGA-B2-4102-01A	SP39594	TCGA-B2-4102-01A-02D-2095-10	SA215371		WGS	no	1	2
DO51527	PCSI_0297	Included	Panc-AdenoCA	PACA-CA	PCSI_0297_Pa_P_526	SP125763	PCSI_0297_Pa_P_526	SA533684	no treatment	WGS	no	4	6
DO51532	PCSI_0473	Included	Panc-AdenoCA	PACA-CA	PCSI_0473_Pa_P_526	SP125802	PCSI_0473_Pa_P_526	SA533772	no treatment	WGS	no	4	6
DO10813	EOPC-05	Included	Prost-AdenoCA	EOPC-DE	EOPC-05_tumor	SP23447	EOPC-05_tumor	SA130909	no treatment	WGS	no	6	2
DO50395	OCCAMS-ST-035	Included	Eso-AdenoCA	ESAD-UK	OC-ST-035-E-T3	SP111042	LP6005334-DNA_F03	SA528863	no treatment	WGS	no	1	2
DO50783	RK227	Included	Liver-HCC	LIRI-JP	RK227_C01	SP112147	RK227_C01	SA529724	no treatment	WGS	no	5	excluded
DO50392	OCCAMS-ST-029	Included	Eso-AdenoCA	ESAD-UK	OC-ST-029-E-T2	SP111040	LP6005409-DNA_A02	SA528861		WGS	no	9	3
DO28024	TCGA-25-1634	Included	Ovary-AdenoCA	OV-US	TCGA-25-1634-01A	SP59803	TCGA-25-1634-01A-01R-1566-13	SA342586		WGS	no	3	excluded
DO46576	AOCS-162	Included	Ovary-AdenoCA	OV-AU	AOCS-162-1	SP102096	AOCS-162-1-1	SA505768	other therapy	WGS	no	3	excluded
DO22490	TCGA-DU-6401	Included	CNS-Oligo	LGG-US	TCGA-DU-6401-01A	SP48414	TCGA-DU-6401-01A-11D-1705-08	SA264003		WGS	no	excluded	excluded
DO220352	TCGA-KL-8344	Included	Kidney-ChRCC	KICH-US	TCGA-KL-8344-01A	SP123878	TCGA-KL-8344-01A-11D-2310-10	SA556529		WGS	no	2	excluded
DO52152	ITNET-0941	Included	Panc-Endocrine	PAEN-IT	941T	SP135460	941T	SA570899	no treatment	WGS	no	4	excluded
DO51177	ITNET-1293	Included	Panc-Endocrine	PAEN-AU	1293T	SP117667	1293T	SA543605	no treatment	WGS	no	7	1
DO47234	C0008	Included	Kidney-RCC	RECA-EU	C0008T	SP103826	C0008T	SA507585	no treatment	WGS	no	9	excluded
DO47162	C0092	Included	Kidney-RCC	RECA-EU	C0092T	SP103706	C0092T	SA507464	no treatment	WGS	no	4	6
DO45057	HX21	Included	Liver-HCC	LINC-JP	HX21T	SP98861	HX21T	SA501393		WGS	no	10	2
DO25797	TCGA-67-3771	Included	Lung-AdenoCA	LUAD-US	TCGA-67-3771-01A	SP55142	TCGA-67-3771-01A-01D-0969-08	SA289217		WGS	no	5	excluded
DO35729	MBRep_T79	GrayList	CNS-Medullo	PBCA-DE	MBRep_T79	SP78927	MBRep_T79	SA414151	no treatment	WGS	no	5	8
DO50785	RK228	Included	Liver-HCC	LIRI-JP	RK228_C01	SP112152	RK228_C01	SA529726	no treatment	WGS	no	7	6
DO36171	ICGC_PA166	Included	CNS-PiloAstro	PBCA-DE	ICGC_PA166	SP79474	ICGC_PA166	SA413932	no treatment	WGS	no	8	excluded
DO34736	ICGC_0303	Included	Panc-AdenoCA	PACA-AU	8058184	SP76675	8058184	SA411549	no treatment	WGS	no	3	excluded
DO52690	4111326	Included	Lymph-BNHL	MALY-DE	tumor_4111326	SP116709	tumor_4111326	SA542143	no treatment	WGS	no	10	excluded
DO50374	OCCAMS-RS-024	Included	Eso-AdenoCA	ESAD-UK	OC-RS-024-E-T1	SP111031	LP6005690-DNA_E01	SA528848	no treatment	WGS	no	3	7
DO46877	C0021	Included	Kidney-RCC	RECA-EU	C0021T	SP102897	C0021T	SA507314	other therapy	WGS	MSI	excluded	excluded
DO52510	EOPC-035	Included	Prost-AdenoCA	EOPC-DE	EOPC-035_tumor_01	SP116233	EOPC-035_tumor_01	SA541767	no treatment	WGS	no	excluded	excluded
DO22860	TCGA-CC-5260	Included	Liver-HCC	LIHC-US	TCGA-CC-5260-01A	SP49175	TCGA-CC-5260-01A-01D-A12Z-10	SA268333		WGS	no	2	4
DO36083	ICGC_PA126	Included	CNS-PiloAstro	PBCA-DE	ICGC_PA126	SP79387	ICGC_PA126	SA413842	no treatment	WGS	no	10	excluded
DO48581	ICGC_0501	Included	Panc-Endocrine	PAEN-AU	8069314	SP106815	8069314	SA514937	no treatment	WGS	no	4	2
DO10839	OCCAMS-PS-012	Included	Eso-AdenoCA	ESAD-UK	EN-109-10C	SP23496	SS6003109	SA130917		WGS	no	10	3
DO33376	ICGC_0135	Included	Panc-AdenoCA	PACA-AU	8034278	SP71480	8034278	SA410918	surgery	WGS	no	8	2
DO9700	TCGA-AA-3956	Included	ColoRect-AdenoCA	COAD-US	TCGA-AA-3956-01A	SP20993	TCGA-AA-3956-01A-02D-1981-10	SA100232		WGS	no	1	9
DO46568	AOCS-160	Included	Ovary-AdenoCA	OV-AU	AOCS-160-1	SP102084	AOCS-160-1-6	SA505738	no treatment	WGS	no	1	excluded
DO50787	RK229	Included	Liver-HCC	LIRI-JP	RK229_C01	SP112156	RK229_C01	SA529728	no treatment	WGS	no	7	excluded
DO45107	RK016	Included	Liver-HCC	LIRI-JP	RK016_C01	SP98933	RK016_C01	SA501471	other therapy	WGS	no	5	10
DO33042	ICGC_0052	Included	Panc-AdenoCA	PACA-AU	8015858	SP70313	8015858	SA409694	surgery	WGS	no	2	4
DO10817	EOPC-07	Included	Prost-AdenoCA	EOPC-DE	EOPC-07_tumor	SP23455	EOPC-07_tumor	SA130913	no treatment	WGS	no	9	excluded
DO219972	TCGA-DX-A3U5	Included	Bone-Leiomyo	SARC-US	TCGA-DX-A3U5-01A	SP121859	TCGA-DX-A3U5-01A-11D-A228-09	SA554785		WGS	no	excluded	excluded
DO50789	RK230	Included	Liver-HCC	LIRI-JP	RK230_C01	SP112160	RK230_C01	SA529730	no treatment	WGS	no	8	excluded
DO22356	TCGA-CS-5395	Included	CNS-Oligo	LGG-US	TCGA-CS-5395-01A	SP48135	TCGA-CS-5395-01A-01R-1470-07	SA262090		WGS	no	excluded	excluded
DO50372	OCCAMS-RS-022	Included	Eso-AdenoCA	ESAD-UK	OC-RS-022-E-T2	SP111030	SM-4AX86	SA528846	no treatment	WGS	no	1	excluded
DO38571	TCGA-D7-5579	Included	Stomach-AdenoCA	STAD-US	TCGA-D7-5579-01A	SP84790	TCGA-D7-5579-01A-01D-1600-08	SA440179		WGS	no	7	4
DO219960	TCGA-DX-A240	Included	Bone-Leiomyo	SARC-US	TCGA-DX-A240-01A	SP121808	TCGA-DX-A240-01A-32R-A27Q-07	SA560589		WGS	no	excluded	excluded
DO6430	63	Included	Lymph-CLL	CLLE-ES	063-0127-01TD	SP13359	063-0127-01TD	SA86545	no treatment	WGS	no	3	9
DO27851	4120193	Included	Lymph-BNHL	MALY-DE	tumor_4120193	SP59448	tumor_4120193	SA321106	no treatment	WGS	no	2	excluded
DO48891	ICGC_MB59	Included	CNS-Medullo	PBCA-DE	ICGC_MB59	SP107359	ICGC_MB59	SA517321	no treatment	WGS	no	2	1
DO45109	RK018	Included	Liver-HCC	LIRI-JP	RK018_C01	SP98937	RK018_C01	SA501473	no treatment	WGS	no	10	1
DO33984	ICGC_0144	Included	Panc-AdenoCA	PACA-AU	8035693	SP73319	8035693	SA408187	no treatment	WGS	no	7	excluded
DO14250	TCGA-BA-6869	Included	Head-SCC	HNSC-US	TCGA-BA-6869-01A	SP30113	TCGA-BA-6869-01A-11R-1873-07	SA193454		WGS	no	8	1
DO50791	RK232	Included	Liver-HCC	LIRI-JP	RK232_C01	SP112165	RK232_C01	SA529732	no treatment	WGS	no	7	3
DO50355	OCCAMS-AH-182	Included	Eso-AdenoCA	ESAD-UK	OC-AH-182-E-T1	SP111019	LP6005690-DNA_F02	SA528833	no treatment	WGS	no	4	8
DO10829	EOPC-018	Included	Prost-AdenoCA	EOPC-DE	EOPC-018_tumor	SP23475	EOPC-018_tumor	SA130880	no treatment	WGS	no	3	9
DO52652	4136702	Included	Lymph-BNHL	MALY-DE	tumor_4136702	SP116614	tumor_4136702	SA542027	no treatment	WGS	no	7	excluded
DO51131	CPCG0362	Included	Prost-AdenoCA	PRAD-CA	CPCG0362-F1	SP112949	CPCG0362-F1	SA530598	no treatment	WGS	no	9	excluded
DO52701	122	Included	Lymph-CLL	CLLE-ES	122-06-01TD	SP116734	122-06-01TD	SA542169	no treatment	WGS	no	1	10
DO27859	4177810	Included	Lymph-BNHL	MALY-DE	tumor_4177810	SP59464	tumor_4177810	SA321137	no treatment	WGS	no	3	excluded
DO51495	PCSI_0310	Included	Panc-AdenoCA	PACA-CA	PCSI_0310_Pa_P_526	SP117656	PCSI_0310_Pa_P_526	SA533745	no treatment	WGS	no	6	excluded
DO52719	661	Included	Lymph-CLL	CLLE-ES	661-06-01TD	SP116770	661-06-01TD	SA542205	no treatment	WGS	no	3	excluded
DO39841	TCGA-DJ-A13R	Included	Thy-AdenoCA	THCA-US	TCGA-DJ-A13R-01A	SP87434	TCGA-DJ-A13R-01A-11D-A10S-08	SA447818		WGS	no	9	5
DO37439	TCGA-EE-A2A0	Included	Skin-Melanoma	SKCM-US	TCGA-EE-A2A0-06A	SP82459	TCGA-EE-A2A0-06A-11D-A196-08	SA435224		WGS	no	1	excluded
DO35543	ICGC_MB7	Included	CNS-Medullo	PBCA-DE	ICGC_MB7	SP78664	ICGC_MB7	SA413290	no treatment	WGS	no	6	excluded
DO6394	30	Included	Lymph-CLL	CLLE-ES	030-0066-01TD	SP13323	030-0066-01TD	SA86338	no treatment	WGS	no	6	excluded
DO51251	TCGA-ER-A19T	Included	Skin-Melanoma	SKCM-US	TCGA-ER-A19T-01A	SP113196	TCGA-ER-A19T-01A-11R-A18T-07	SA531147		WGS	no	9	8
DO50793	RK233	Included	Liver-HCC	LIRI-JP	RK233_C01	SP112168	RK233_C01	SA529734	no treatment	WGS	no	excluded	excluded
DO45111	RK019	Included	Liver-HCC	LIRI-JP	RK019_C	SP98941	RK019_C	SA501477	no treatment	WGS	no	7	excluded
DO35138	PCSI_0024	Included	Panc-AdenoCA	PACA-CA	PCSI_0024_Pa_P	SP77872	PCSI_0024_Pa_P	SA412707	no treatment	WGS	no	9	3
DO49466	PCSI_0375	Included	Panc-AdenoCA	PACA-CA	ASHPC_0015_Pa_P	SP117309	ASHPC_0015_Pa_P	SA520235	no treatment	WGS	no	3	excluded
DO19733	TCGA-CW-5585	Included	Kidney-RCC	KIRC-US	TCGA-CW-5585-01A	SP41453	TCGA-CW-5585-01A-01D-2103-10	SA233266		WGS	no	6	excluded
DO9226	TCGA-AA-A02O	Included	ColoRect-AdenoCA	COAD-US	TCGA-AA-A02O-01A	SP19983	TCGA-AA-A02O-01A-21D-A17O-10	SA90162		WGS	no	9	5
DO49424	PCSI_0301	Included	Panc-AdenoCA	PACA-CA	ASHPC_0003_Pa_P_2	SP117201	ASHPC_0003_Pa_P_2	SA520182	no treatment	WGS	no	9	4
DO220118	TCGA-FX-A3NJ	Included	Bone-Leiomyo	SARC-US	TCGA-FX-A3NJ-01A	SP122372	TCGA-FX-A3NJ-01A-11D-A21Q-09	SA553777		WGS	no	excluded	excluded
DO50793	RK233	Included	Liver-HCC	LIRI-JP	RK233_C01	SP112168	RK233_C01	SA529734	no treatment	WGS	no	excluded	excluded
DO51085	CPCG0232	Included	Prost-AdenoCA	PRAD-CA	CPCG0232-F1	SP112857	CPCG0232-F1	SA530556	no treatment	WGS	no	1	4
DO22884	TCGA-G3-A25T	Included	Liver-HCC	LIHC-US	TCGA-G3-A25T-01A	SP49223	TCGA-G3-A25T-01A-11D-A16V-10	SA268889		WGS	no	3	1
DO639	TCGA-FD-A3N5	Included	Bladder-TCC	BLCA-US	TCGA-FD-A3N5-01A	SP1305	TCGA-FD-A3N5-01A-11D-A21A-08	SA3053		WGS	no	excluded	excluded
DO1392	TCGA-A7-A13D	Included	Breast-AdenoCA	BRCA-US	TCGA-A7-A13D-01A	SP3016	TCGA-A7-A13D-01A-13D-A12Q-09	SA27437		WGS	no	1	2
DO37474	TCGA-FS-A1ZK	Included	Skin-Melanoma	SKCM-US	TCGA-FS-A1ZK-06A	SP82532	TCGA-FS-A1ZK-06A-11D-A197-08	SA436373		WGS	no	6	5
DO52504	EOPC-029	Included	Prost-AdenoCA	EOPC-DE	EOPC-029_tumor	SP116227	EOPC-029_tumor	SA541755	no treatment	WGS	no	6	excluded
DO12034	TCGA-06-0745	Included	CNS-GBM	GBM-US	TCGA-06-0745-01A	SP25833	TCGA-06-0745-01A-01D-1492-08	SA173009		WGS	no	9	10
DO27809	4177376	Included	Lymph-BNHL	MALY-DE	tumor_4177376	SP59364	tumor_4177376	SA320962	no treatment	WGS	no	3	5
DO50796	RK234	Included	Liver-HCC	LIRI-JP	RK234_C01	SP112174	RK234_C01	SA529737	no treatment	WGS	no	7	1
DO5249	TCGA-A2-A04X	Included	Breast-AdenoCA	BRCA-US	TCGA-A2-A04X-01A	SP11045	TCGA-A2-A04X-01A-21D-A19H-09	SA61440		WGS	no	7	2
DO46354	AOCS-079	Included	Ovary-AdenoCA	OV-AU	AOCS-079-1	SP101580	AOCS-079-1-1	SA505516	no treatment	WGS	no	8	5
DO45113	RK020	Included	Liver-HCC	LIRI-JP	RK020_C01	SP98945	RK020_C01	SA501480	no treatment	WGS	no	1	3
DO50447	OCCAMS-RS-007	Included	Eso-AdenoCA	ESAD-UK	OC-RS-007-E-T1	SP111026	LP6005500-DNA_G01	SA528839	no treatment	WGS	no	5	excluded
DO50320	OCCAMS-AH-091	Included	Eso-AdenoCA	ESAD-UK	OC-AH-091-E-T2	SP110860	LP6005690-DNA_D02	SA528802	no treatment	WGS	no	1	excluded
DO36386	TCGA-AG-4008	Included	ColoRect-AdenoCA	READ-US	TCGA-AG-4008-01A	SP80271	TCGA-AG-4008-01A-01D-1989-10	SA420384		WGS	no	7	excluded
DO48040	TCGA-D7-8570	Included	Stomach-AdenoCA	STAD-US	TCGA-D7-8570-01A	SP105673	TCGA-D7-8570-01A-11D-2340-08	SA512902		WGS	no	10	4
DO51078	CPCG0206	Included	Prost-AdenoCA	PRAD-CA	CPCG0206-F1	SP112843	CPCG0206-F1	SA530526	no treatment	WGS	no	9	excluded
DO31150	TCGA-13-0906	Included	Ovary-AdenoCA	OV-US	TCGA-13-0906-01A	SP66159	TCGA-13-0906-01A-01D-A312-08	SA518887		WGS	no	9	6
DO8360	TCGA-AD-6964	Included	ColoRect-AdenoCA	COAD-US	TCGA-AD-6964-01A	SP18121	TCGA-AD-6964-01A-11D-1924-10	SA111218		WGS	MSI	excluded	excluded
DO43514	TCGA-B5-A11G	Included	Uterus-AdenoCA	UCEC-US	TCGA-B5-A11G-01A	SP94933	TCGA-B5-A11G-01A-13D-A122-09	SA478484		WGS	MSI	excluded	excluded
DO50798	RK235	Included	Liver-HCC	LIRI-JP	RK235_C01	SP112178	RK235_C01	SA529739	other therapy	WGS	no	6	8
DO51472	PCSI_0300	Included	Panc-AdenoCA	PACA-CA	PCSI_0300_Pa_P_526	SP125685	PCSI_0300_Pa_P_526	SA533750	chemotherapy	WGS	no	1	8
DO20867	TCGA-B3-3925	Included	Kidney-RCC	KIRP-US	TCGA-B3-3925-01A	SP43696	TCGA-B3-3925-01A-02D-1402-10	SA253231		WGS	no	1	3
DO45073	HX29	Included	Liver-HCC	LINC-JP	HX29T	SP98877	HX29T	SA501409		WGS	no	6	9
DO35733	ICGC_MB106	Included	CNS-Medullo	PBCA-DE	ICGC_MB106	SP78931	ICGC_MB106	SA414159	no treatment	WGS	no	7	excluded
DO26459	TCGA-85-8052	Included	Lung-SCC	LUSC-US	TCGA-85-8052-01A	SP56533	TCGA-85-8052-01A-11R-2247-07	SA305264		WGS	no	1	excluded
DO51114	CPCG0340	Included	Prost-AdenoCA	PRAD-CA	CPCG0340-F1	SP112915	CPCG0340-F1	SA530532	no treatment	WGS	no	6	7
DO49009	TCGA-C5-A1BJ	Included	Cervix-SCC	CESC-US	TCGA-C5-A1BJ-01A	SP107640	TCGA-C5-A1BJ-01A-11D-A200-09	SA517730		WGS	no	excluded	excluded
DO36003	ICGC_PA82	Included	CNS-PiloAstro	PBCA-DE	ICGC_PA82	SP79306	ICGC_PA82	SA413734	no treatment	WGS	no	8	1
DO6438	90	Included	Lymph-CLL	CLLE-ES	090-02-1TD	SP13367	090-02-1TD	SA86594	no treatment	WGS	no	2	7
DO50799	RK236	Included	Liver-HCC	LIRI-JP	RK236_C01	SP112180	RK236_C01	SA529741	no treatment	WGS	no	5	excluded
DO1301	TCGA-BH-A0B3	Included	Breast-AdenoCA	BRCA-US	TCGA-BH-A0B3-01A	SP2826	TCGA-BH-A0B3-01A-11D-A128-09	SA22515		WGS	no	3	5
DO51075	CPCG0201	Included	Prost-AdenoCA	PRAD-CA	CPCG0201-F1	SP112837	CPCG0201-F1	SA530514	no treatment	WGS	no	5	excluded
DO35126	PCSI_0078	Included	Panc-AdenoCA	PACA-CA	PCSI_0078_Pa_P_526	SP117463	PCSI_0078_Pa_P_526	SA520193	combined chemo+radiation therapy	WGS	no	7	1
DO48545	ICGC_0459	Included	Panc-Endocrine	PAEN-AU	8067513	SP106734	8067513	SA514905	no treatment	WGS	no	8	5
DO45115	RK021	Included	Liver-HCC	LIRI-JP	RK021_C01	SP98949	RK021_C01	SA501484	other therapy	WGS	no	7	5
DO26553	TCGA-22-5485	Included	Lung-SCC	LUSC-US	TCGA-22-5485-01A	SP56730	TCGA-22-5485-01A-01D-1632-08	SA313324		WGS	no	3	1
DO477	TCGA-DK-A1A5	Included	Bladder-TCC	BLCA-US	TCGA-DK-A1A5-01A	SP963	TCGA-DK-A1A5-01A-11D-A13W-08	SA3616		WGS	no	excluded	excluded
DO50800	RK237	Included	Liver-HCC	LIRI-JP	RK237_C01	SP112182	RK237_C01	SA529743	no treatment	WGS	no	7	excluded
DO29760	TCGA-13-1487	Included	Ovary-AdenoCA	OV-US	TCGA-13-1487-01A	SP63356	TCGA-13-1487-01A-01D-A312-08	SA520113		WGS	no	9	7
DO52503	EOPC-028	Included	Prost-AdenoCA	EOPC-DE	EOPC-028_tumor_01	SP116226	EOPC-028_tumor_01	SA541753	no treatment	WGS	no	excluded	excluded
DO37527	TCGA-GN-A264	Included	Skin-Melanoma	SKCM-US	TCGA-GN-A264-06A	SP82636	TCGA-GN-A264-06A-11D-A196-08	SA437192		WGS	no	1	excluded
DO46873	C0020	Included	Kidney-RCC	RECA-EU	C0020T	SP102881	C0020T	SA507302	no treatment	WGS	no	1	2
DO35618	ICGC_MB85	Included	CNS-Medullo	PBCA-DE	ICGC_MB85	SP78815	ICGC_MB85	SA413894	no treatment	WGS	no	3	6
DO561	TCGA-BT-A2LA	Included	Bladder-TCC	BLCA-US	TCGA-BT-A2LA-01A	SP1144	TCGA-BT-A2LA-01A-11D-A18F-08	SA1694		WGS	no	excluded	excluded
DO45117	RK022	Included	Liver-HCC	LIRI-JP	RK022_C01	SP98953	RK022_C01	SA501487	no treatment	WGS	no	9	excluded
DO51068	CPCG0182	Included	Prost-AdenoCA	PRAD-CA	CPCG0182-F1	SP112823	CPCG0182-F1	SA530483	no treatment	WGS	no	6	excluded
DO27747	TCGA-66-2766	Included	Lung-SCC	LUSC-US	TCGA-66-2766-01A	SP59245	TCGA-66-2766-01A-01R-0851-07	SA320652		WGS	no	4	6
DO43610	TCGA-AP-A0LF	Included	Uterus-AdenoCA	UCEC-US	TCGA-AP-A0LF-01A	SP95126	TCGA-AP-A0LF-01A-11D-A122-09	SA480023		WGS	no	2	10
DO52672	4193638	Included	Lymph-BNHL	MALY-DE	tumor_4193638	SP116663	tumor_4193638	SA542084	no treatment	WGS	no	2	10
DO22866	TCGA-G3-A25V	Included	Liver-HCC	LIHC-US	TCGA-G3-A25V-01A	SP49187	TCGA-G3-A25V-01A-11D-A16V-10	SA268465		WGS	no	8	5
DO22854	TCGA-EP-A26S	Included	Liver-HCC	LIHC-US	TCGA-EP-A26S-01A	SP49157	TCGA-EP-A26S-01A-11D-A16V-10	SA268117		WGS	no	10	excluded
DO35236	PCSI_0105	Included	Panc-AdenoCA	PACA-CA	PCSI_0105_Pa_P_526	SP117568	PCSI_0105_Pa_P_526	SA533744	no treatment	WGS	no	4	excluded
DO25010	TCGA-55-6972	Included	Lung-AdenoCA	LUAD-US	TCGA-55-6972-01A	SP53387	TCGA-55-6972-01A-11D-1945-08	SA278114		WGS	no	2	1
DO46561	AOCS-158	Included	Ovary-AdenoCA	OV-AU	AOCS-158-1	SP102064	AOCS-158-1-6	SA505711	other therapy	WGS	no	5	9
DO5312	TCGA-AQ-A04J	Included	Breast-AdenoCA	BRCA-US	TCGA-AQ-A04J-01A	SP11171	TCGA-AQ-A04J-01A-02D-A128-09	SA63181		WGS	no	10	excluded
DO44832	CHC433	Included	Liver-HCC	LICA-FR	CHC433T	SP97775	CHC433T	SA499815	no treatment	WGS	no	6	4
DO218034	OSCC-GB_012001	Included	Head-SCC	ORCA-IN	OSCC-GB_0120011	SP117217	OSCC-GB_01200111	SA542869	no treatment	WGS	no	6	4
DO14678	TCGA-CV-5442	Included	Head-SCC	HNSC-US	TCGA-CV-5442-01A	SP31030	TCGA-CV-5442-01A-01D-2266-10	SA202903		WGS	no	4	2
DO51470	PCSI_0175	Included	Panc-AdenoCA	PACA-CA	PCSI_0175_Pa_P_526	SP125717	PCSI_0175_Pa_P_526	SA533625	no treatment	WGS	no	3	2
DO35967	ICGC_PA59	Included	CNS-PiloAstro	PBCA-DE	ICGC_PA59	SP79270	ICGC_PA59	SA413684	no treatment	WGS	no	4	3
DO32237	TCGA-24-2024	Included	Ovary-AdenoCA	OV-US	TCGA-24-2024-01A	SP68348	TCGA-24-2024-01A-02R-1568-13	SA391533		WGS	no	4	2
DO50802	RK241	Included	Liver-HCC	LIRI-JP	RK241_C01	SP112186	RK241_C01	SA529747	other therapy	WGS	no	5	2
DO220334	TCGA-KL-8326	Included	Kidney-ChRCC	KICH-US	TCGA-KL-8326-01A	SP123842	TCGA-KL-8326-01A-11D-2310-10	SA556251		WGS	no	9	1
DO2694	TCGA-E2-A1LL	Included	Breast-AdenoCA	BRCA-US	TCGA-E2-A1LL-01A	SP5784	TCGA-E2-A1LL-01A-11D-A142-09	SA67692		WGS	no	4	7
DO39084	TCGA-FE-A233	Included	Thy-AdenoCA	THCA-US	TCGA-FE-A233-01A	SP85864	TCGA-FE-A233-01A-11R-A14Y-07	SA452747		WGS	no	3	9
DO46793	CPCG0102	Included	Prost-AdenoCA	PRAD-CA	CPCG0102-F1	SP102633	CPCG0102-F1	SA506749	no treatment	WGS	no	1	10
DO50314	OCCAMS-AH-096	Included	Eso-AdenoCA	ESAD-UK	OC-AH-096-E-T2	SP110851	LP6005334-DNA_E01	SA528792	no treatment	WGS	no	7	2
DO1537	TCGA-B6-A0WX	Included	Breast-LobularCA	BRCA-US	TCGA-B6-A0WX-01A	SP3368	TCGA-B6-A0WX-01A-11D-A10G-09	SA33121		WGS	no	excluded	excluded
DO45119	RK023	Included	Liver-HCC	LIRI-JP	RK023_C	SP98955	RK023_C	SA501491	no treatment	WGS	no	6	1
DO22953	TCGA-CC-5262	Included	Liver-HCC	LIHC-US	TCGA-CC-5262-01A	SP49379	TCGA-CC-5262-01A-01D-A21X-10	SA267880		WGS	no	3	7
DO6934	141	Included	Lymph-CLL	CLLE-ES	141-02-3TD	SP96882	141-02-3TD	SA86680	no treatment	WGS	no	4	10
DO555	TCGA-DK-A3IL	Included	Bladder-TCC	BLCA-US	TCGA-DK-A3IL-01A	SP1132	TCGA-DK-A3IL-01A-11D-A20D-08	SA1556		WGS	no	excluded	excluded
DO44465	TCGA-A4-A4ZT	Included	Kidney-RCC	KIRP-US	TCGA-A4-A4ZT-01A	SP97113	TCGA-A4-A4ZT-01A-11D-A26P-10	SA494956		WGS	no	5	7
DO23023	TCGA-EP-A2KA	Included	Liver-HCC	LIHC-US	TCGA-EP-A2KA-01A	SP49541	TCGA-EP-A2KA-01A-11D-A183-10	SA269323		WGS	no	2	7
DO22117	TCGA-DU-7009	Included	CNS-Oligo	LGG-US	TCGA-DU-7009-01A	SP47652	TCGA-DU-7009-01A-11R-2027-07	SA261581		WGS	no	excluded	excluded
DO50803	RK243	Included	Liver-HCC	LIRI-JP	RK243_C01	SP112188	RK243_C01	SA529749	no treatment	WGS	no	5	excluded
DO50412	OCCAMS-ZZ-019	Included	Eso-AdenoCA	ESAD-UK	Cou01-0079-Lesion	SP111059	SM-4AX82	SA528884		WGS	no	5	6
DO51178	ITNET-1301	Included	Panc-Endocrine	PAEN-AU	1301T	SP117796	1301T	SA543820	no treatment	WGS	no	8	1
DO51106	CPCG0267	Included	Prost-AdenoCA	PRAD-CA	CPCG0267-F1	SP112899	CPCG0267-F1	SA530500	no treatment	WGS	no	8	3
DO26692	TCGA-90-7767	Included	Lung-SCC	LUSC-US	TCGA-90-7767-01A	SP57024	TCGA-90-7767-01A-11R-2125-07	SA320481		WGS	no	5	8
DO48946	ICGC_MB181	Included	CNS-Medullo	PBCA-DE	ICGC_MB181	SP107466	ICGC_MB181	SA517277	no treatment	WGS	no	7	6
DO44919	TCGA-FV-A2QQ	Included	Liver-HCC	LIHC-US	TCGA-FV-A2QQ-01A	SP98164	TCGA-FV-A2QQ-01A-11D-A22F-10	SA500100		WGS	no	4	excluded
DO35704	MBRep_T54	Included	CNS-Medullo	PBCA-DE	MBRep_T54	SP78901	MBRep_T54	SA414099	no treatment	WGS	no	9	1
DO44092	TCGA-A6-A566	Included	ColoRect-AdenoCA	COAD-US	TCGA-A6-A566-01A	SP96122	TCGA-A6-A566-01A-11D-A28G-10	SA491175		WGS	no	1	5
DO43859	TCGA-B5-A1MY	Included	Uterus-AdenoCA	UCEC-US	TCGA-B5-A1MY-01A	SP95646	TCGA-B5-A1MY-01A-11D-A142-09	SA484286		WGS	no	2	4
DO47165	C0094	Included	Kidney-RCC	RECA-EU	C0094T	SP103715	C0094T	SA507473	no treatment	WGS	no	8	excluded
DO50804	RK244	Included	Liver-HCC	LIRI-JP	RK244_C01	SP112190	RK244_C01	SA529751	no treatment	WGS	no	2	excluded
DO222275	CGP_donor_GC00001	Included	Stomach-AdenoCA	GACA-CN	CGP_specimen_GC12008T	SP135180	GC12008T	SA569075	no treatment	WGS	no	6	excluded
DO35907	ICGC_PA25	Included	CNS-PiloAstro	PBCA-DE	ICGC_PA25	SP79210	ICGC_PA25	SA413606	no treatment	WGS	no	10	5
DO46889	C0027	Included	Kidney-RCC	RECA-EU	C0027T	SP102929	C0027T	SA507338	no treatment	WGS	no	4	6
DO36123	ICGC_PA144	Included	CNS-PiloAstro	PBCA-DE	ICGC_PA144	SP79427	ICGC_PA144	SA413884	no treatment	WGS	no	6	excluded
DO7358	803	GrayList	Lymph-CLL	CLLE-ES	803-01-7TD	SP115134	803-01-7TD	SA539025	chemotherapy	WGS	no	3	7
DO25622	TCGA-49-6742	Included	Lung-AdenoCA	LUAD-US	TCGA-49-6742-01A	SP54745	TCGA-49-6742-01A-11D-1855-08	SA286926		WGS	no	1	6
DO48906	ICGC_MB81	Included	CNS-Medullo	PBCA-DE	ICGC_MB81	SP107384	ICGC_MB81	SA517374	no treatment	WGS	no	10	1
DO12070	TCGA-14-1823	Included	CNS-GBM	GBM-US	TCGA-14-1823-01A	SP25905	TCGA-14-1823-01A-01D-1494-08	SA174372		WGS	no	10	8
DO35994	ICGC_PA75	Included	CNS-PiloAstro	PBCA-DE	ICGC_PA75	SP79297	ICGC_PA75	SA413722	no treatment	WGS	no	3	excluded
DO27849	4139696	Included	Lymph-BNHL	MALY-DE	tumor_4139696	SP59444	tumor_4139696	SA321103	no treatment	WGS	no	4	3
DO51521	PCSI_0286	Included	Panc-AdenoCA	PACA-CA	PCSI_0286_Pa_P_526	SP125707	PCSI_0286_Pa_P_526	SA533801	no treatment	WGS	no	8	3
DO48948	ICGC_MB183	Included	CNS-Medullo	PBCA-DE	ICGC_MB183	SP107467	ICGC_MB183	SA517278	no treatment	WGS	no	2	excluded
DO50805	RK245	Included	Liver-HCC	LIRI-JP	RK245_C01	SP112192	RK245_C01	SA529753	no treatment	WGS	no	10	2
DO51534	PCSI_0302	Included	Panc-AdenoCA	PACA-CA	PCSI_0302_Pa_P_526	SP125794	PCSI_0302_Pa_P_526	SA533779	no treatment	WGS	no	5	excluded
DO51476	PCSI_0015	Included	Panc-AdenoCA	PACA-CA	PCSI_0015_Pa_P_526	SP125756	PCSI_0015_Pa_P_526	SA533615	no treatment	WGS	no	3	1
DO52684	4120157	Included	Lymph-BNHL	MALY-DE	tumor_4120157	SP116690	tumor_4120157	SA542111	no treatment	WGS	no	8	excluded
DO10811	EOPC-04	Included	Prost-AdenoCA	EOPC-DE	EOPC-04_tumor	SP23443	EOPC-04_tumor	SA130907	no treatment	WGS	no	5	8
DO46759	ICGC_0436	Included	Panc-Endocrine	PAEN-AU	8031157	SP102537	8031157	SA506702	no treatment	WGS	no	1	excluded
DO6354	5	Included	Lymph-CLL	CLLE-ES	005-0015-01TD	SP13283	005-0015-01TD	SA86170	no treatment	WGS	no	2	3
DO50806	RK254	Included	Liver-HCC	LIRI-JP	RK254_C01	SP112194	RK254_C01	SA529756	no treatment	WGS	no	6	excluded
DO52698	58	Included	Lymph-CLL	CLLE-ES	058-0121-01TD	SP116728	058-0121-01TD	SA542163	no treatment	WGS	no	6	1
DO6549	277	Included	Lymph-CLL	CLLE-ES	277-01-3TD	SP13478	277-01-3TD	SA542389	no treatment	WGS	no	8	3
DO48103	TCGA-EM-A3FR	Included	Thy-AdenoCA	THCA-US	TCGA-EM-A3FR-01A	SP105807	TCGA-EM-A3FR-01A-11D-A21Z-08	SA513543		WGS	no	9	5
DO49478	PCSI_0403	Included	Panc-AdenoCA	PACA-CA	ASHPC_0017_Pa_P	SP117441	ASHPC_0017_Pa_P	SA520243	no treatment	WGS	no	10	excluded
DO45121	RK024	Included	Liver-HCC	LIRI-JP	RK024_C	SP98959	RK024_C	SA501495	no treatment	WGS	no	4	5
DO27120	TCGA-21-5782	Included	Lung-SCC	LUSC-US	TCGA-21-5782-01A	SP57933	TCGA-21-5782-01A-01D-1632-08	SA310395		WGS	no	9	10
DO26563	TCGA-34-5240	Included	Lung-SCC	LUSC-US	TCGA-34-5240-01A	SP56754	TCGA-34-5240-01A-01D-1441-08	SA313680		WGS	no	7	1
DO22998	TCGA-DD-A1ED	Included	Liver-HCC	LIHC-US	TCGA-DD-A1ED-01A	SP49481	TCGA-DD-A1ED-01A-11D-A152-10	SA268834		WGS	no	3	10
DO35559	ICGC_MB24	Included	CNS-Medullo	PBCA-DE	ICGC_MB24	SP78680	ICGC_MB24	SA413354	no treatment	WGS	no	9	3
DO51543	PCSI_0171	Included	Panc-AdenoCA	PACA-CA	PCSI_0171_Pa_P_526	SP125780	PCSI_0171_Pa_P_526	SA533777	no treatment	WGS	no	2	10
DO51103	CPCG0263	Included	Prost-AdenoCA	PRAD-CA	CPCG0263-F1	SP112893	CPCG0263-F1	SA530488	no treatment	WGS	no	1	8
DO219951	TCGA-DX-A1L2	Included	Bone-Leiomyo	SARC-US	TCGA-DX-A1L2-01A	SP121781	TCGA-DX-A1L2-01A-22D-A24N-09	SA554351		WGS	no	excluded	excluded
DO52511	EOPC-036	Included	Prost-AdenoCA	EOPC-DE	EOPC-036_tumor_01	SP116259	EOPC-036_tumor_01	SA541741	no treatment	WGS	no	excluded	excluded
DO50807	RK256	Included	Liver-HCC	LIRI-JP	RK256_C01	SP112196	RK256_C01	SA529759	no treatment	WGS	no	8	6
DO49090	ICGC_0486	Included	Panc-AdenoCA	PACA-AU	8068564	SP107813	8068564	SA518723	no treatment	WGS	no	6	excluded
DO49536	SNU_WGS_09	Included	Myeloid-AML	LAML-KR	SNU_WGS_09_S1_sp	SP109006	SNU_WGS_09_S1	SA520430	chemotherapy	WGS	no	excluded	excluded
DO219106	TCGA-QG-A5YW	Included	ColoRect-AdenoCA	COAD-US	TCGA-QG-A5YW-01A	SP119755	TCGA-QG-A5YW-01A-11D-A28G-10	SA547730		WGS	no	10	2
DO44883	TCGA-DD-A3A8	Included	Liver-HCC	LIHC-US	TCGA-DD-A3A8-01A	SP98078	TCGA-DD-A3A8-01A-11D-A22F-10	SA500397		WGS	no	1	10
DO51130	CPCG0361	GrayList	Prost-AdenoCA	PRAD-CA	CPCG0361-F1	SP112947	CPCG0361-F1	SA530594	no treatment	WGS	no	1	3
DO35551	ICGC_MB16	Included	CNS-Medullo	PBCA-DE	ICGC_MB16	SP78672	ICGC_MB16	SA413322	no treatment	WGS	no	6	4
DO27763	4182393	Included	Lymph-BNHL	MALY-DE	tumor_4182393	SP59270	tumor_4182393	SA320818	no treatment	WGS	no	2	5
DO52144	ITNET-0797	GrayList	Panc-Endocrine	PAEN-IT	797T	SP135427	797T	SA570878	no treatment	WGS	no	1	7
DO4036	TCGA-A2-A0YG	Included	Breast-AdenoCA	BRCA-US	TCGA-A2-A0YG-01A	SP8564	TCGA-A2-A0YG-01A-21D-A19H-09	SA28963		WGS	no	4	excluded
DO220140	TCGA-HB-A5W3	Included	Bone-Leiomyo	SARC-US	TCGA-HB-A5W3-01A	SP122489	TCGA-HB-A5W3-01A-11D-A29N-09	SA554054		WGS	no	excluded	excluded
DO48896	ICGC_MB67	Included	CNS-Medullo	PBCA-DE	ICGC_MB67	SP107365	ICGC_MB67	SA517337	no treatment	WGS	no	5	10
DO35539	ICGC_MB2	Included	CNS-Medullo	PBCA-DE	ICGC_MB2	SP78660	ICGC_MB2	SA413275	no treatment	WGS	no	8	5
DO27803	4134005	Included	Lymph-BNHL	MALY-DE	tumor_4134005	SP59352	tumor_4134005	SA320944	no treatment	WGS	no	8	5
DO12352	TCGA-02-2483	Included	CNS-GBM	GBM-US	TCGA-02-2483-01A	SP26439	TCGA-02-2483-01A-01R-1849-01	SA183637		WGS	no	2	excluded
DO35538	ICGC_MB1	Included	CNS-Medullo	PBCA-DE	ICGC_MB1	SP78659	ICGC_MB1	SA413272	no treatment	WGS	no	2	4
DO50808	RK257	Included	Liver-HCC	LIRI-JP	RK257_C01	SP112198	RK257_C01	SA529766	no treatment	WGS	no	6	excluded
DO32976	ICGC_0053	Included	Panc-AdenoCA	PACA-AU	8064559	SP77339	8064559	SA412207	no treatment	WGS	no	7	1
DO218282	CGP_donor_GC00015	Included	Stomach-AdenoCA	GACA-CN	CGP_specimen_GC12325T	SP135213	GC12325T	SA543305	no treatment	WGS	no	2	5
DO52668	4190784	Included	Lymph-BNHL	MALY-DE	tumor_4190784	SP116652	tumor_4190784	SA542099	no treatment	WGS	no	2	5
DO35715	MBRep_T67	GrayList	CNS-Medullo	PBCA-DE	MBRep_T67	SP78913	MBRep_T67	SA414123	no treatment	WGS	no	5	1
DO51149	CPCG0391	GrayList	Prost-AdenoCA	PRAD-CA	CPCG0391-F1	SP112985	CPCG0391-F1	SA530636	no treatment	WGS	no	10	excluded
DO52692	4111337	Included	Lymph-BNHL	MALY-DE	tumor_4111337	SP116715	tumor_4111337	SA542149	no treatment	WGS	no	10	6
DO52693	4113191	Included	Lymph-BNHL	MALY-DE	tumor_4113191	SP116718	tumor_4113191	SA542152	no treatment	WGS	no	7	excluded
DO220866	MELA-0061	Included	Skin-Melanoma	MELA-AU	EXTERN-MELA-20140514-037	SP124346	EXTERN-MELA-20140514-037	SA557393	surgery	WGS	no	5	2
DO2719	TCGA-E2-A1LK	Included	Breast-AdenoCA	BRCA-US	TCGA-E2-A1LK-01A	SP5844	TCGA-E2-A1LK-01A-21D-A14G-09	SA68521		WGS	no	10	1
DO46346	AOCS-075	Included	Ovary-AdenoCA	OV-AU	AOCS-075-1	SP101564	AOCS-075-1-0	SA505458	no treatment	WGS	no	8	1
DO51104	CPCG0265	Included	Prost-AdenoCA	PRAD-CA	CPCG0265-F1	SP112895	CPCG0265-F1	SA530492	no treatment	WGS	no	7	6
DO220362	TCGA-KM-8477	Included	Kidney-ChRCC	KICH-US	TCGA-KM-8477-01A	SP123900	TCGA-KM-8477-01A-11D-2310-10	SA556719		WGS	no	8	5
DO50809	RK258	Included	Liver-HCC	LIRI-JP	RK258_C01	SP112201	RK258_C01	SA529770	other therapy	WGS	no	10	excluded
DO218351	BTCA_donor_A035	Included	Biliary-AdenoCA	BTCA-SG	BTCA_specimen_TA035	SP117556	TA035	SA543433	no treatment	WGS	no	excluded	excluded
DO45085	HX35	Included	Liver-HCC	LINC-JP	HX35T	SP98889	HX35T	SA501421		WGS	no	1	8
DO48930	ICGC_MB161	Included	CNS-Medullo	PBCA-DE	ICGC_MB161	SP107449	ICGC_MB161	SA517264	no treatment	WGS	no	10	5
DO45123	RK025	Included	Liver-HCC	LIRI-JP	RK025_C	SP98965	RK025_C	SA501499	no treatment	WGS	no	8	3
DO50811	RK259	Included	Liver-HCC	LIRI-JP	RK259_C01	SP112205	RK259_C01	SA529774	no treatment	WGS	no	3	1
DO47132	C0070	Included	Kidney-RCC	RECA-EU	C0070T	SP103619	C0070T	SA507385	no treatment	WGS	no	2	excluded
DO45083	HX34	Included	Liver-HCC	LINC-JP	HX34T	SP98887	HX34T	SA501419		WGS	no	2	4
DO15815	TCGA-CV-6956	Included	Head-SCC	HNSC-US	TCGA-CV-6956-01A	SP33544	TCGA-CV-6956-01A-21R-2016-07	SA199709		WGS	no	2	1
DO46498	AOCS-141	Included	Ovary-AdenoCA	OV-AU	AOCS-141-13	SP101916	AOCS-141-4-6	SA505531	other therapy	WGS	no	7	4
DO26599	TCGA-21-1076	Included	Lung-SCC	LUSC-US	TCGA-21-1076-01A	SP56827	TCGA-21-1076-01A-02R-0692-07	SA315409		WGS	no	6	3
DO47243	C0043	Included	Kidney-RCC	RECA-EU	C0043T	SP103844	C0043T	SA507599	no treatment	WGS	no	6	excluded
DO37607	TCGA-DA-A3F3	Included	Skin-Melanoma	SKCM-US	TCGA-DA-A3F3-06A	SP82796	TCGA-DA-A3F3-06A-11D-A20D-08	SA438378		WGS	no	7	4
DO46953	C0061	Included	Kidney-RCC	RECA-EU	C0061T	SP103128	C0061T	SA507484		WGS	no	6	1
DO45071	HX28	Included	Liver-HCC	LINC-JP	HX28T	SP98875	HX28T	SA501407		WGS	no	3	4
DO218417	BTCA_donor_B083	Included	Biliary-AdenoCA	BTCA-SG	BTCA_specimen_TB083	SP117627	TB083	SA543550	no treatment	WGS	no	excluded	excluded
DO50813	RK260	Included	Liver-HCC	LIRI-JP	RK260_C01	SP112208	RK260_C01	SA529777	no treatment	WGS	no	9	10
DO48518	TCGA-DD-A1EG	Included	Liver-HCC	LIHC-US	TCGA-DD-A1EG-01A	SP106677	TCGA-DD-A1EG-01A-11D-A20W-10	SA515104		WGS	no	3	excluded
DO52706	177	Included	Lymph-CLL	CLLE-ES	177-01-9TD	SP116744	177-01-9TD	SA542179	no treatment	WGS	no	8	excluded
DO16248	TCGA-CW-6093	Included	Kidney-RCC	KIRC-US	TCGA-CW-6093-01A	SP34452	TCGA-CW-6093-01A-11D-2279-10	SA213642		WGS	no	7	excluded
DO7112	372	Included	Lymph-CLL	CLLE-ES	372-01-7TD	SP115093	372-01-7TD	SA538998	no treatment	WGS	no	7	9
DO34288	ICGC_0223	Included	Panc-AdenoCA	PACA-AU	8057484	SP76017	8057484	SA410892	no treatment	WGS	no	2	8
DO52131	ITNET-0128	Included	Panc-Endocrine	PAEN-IT	PET128T	SP135334	PET128T	SA570849	no treatment	WGS	no	9	excluded
DO45125	RK026	Included	Liver-HCC	LIRI-JP	RK026_C01	SP98967	RK026_C01	SA501503	no treatment	WGS	no	4	6
DO49419	PCSI_0218	Included	Panc-AdenoCA	PACA-CA	PCSI_0218_Pa_P_526	SP125764	PCSI_0218_Pa_P_526	SA520262	no treatment	WGS	no	2	5
DO220903	MELA-0230	Included	Skin-Melanoma	MELA-AU	EXTERN-MELA-20140924-035	SP124439	EXTERN-MELA-20140924-035	SA557519	surgery	WGS	no	6	excluded
DO35616	ICGC_MB83	Included	CNS-Medullo	PBCA-DE	ICGC_MB83	SP78813	ICGC_MB83	SA413886	no treatment	WGS	no	1	excluded
DO15870	TCGA-CR-6472	Included	Head-SCC	HNSC-US	TCGA-CR-6472-01A	SP33688	TCGA-CR-6472-01A-11R-1873-07	SA200771		WGS	no	1	7
DO52516	EOPC-041	Included	Prost-AdenoCA	EOPC-DE	EOPC-041_tumor_01	SP116280	EOPC-041_tumor_01	SA541778	no treatment	WGS	no	1	excluded
DO46380	AOCS-095	Included	Ovary-AdenoCA	OV-AU	AOCS-095-1	SP101648	AOCS-095-1-4	SA505750	no treatment	WGS	no	7	excluded
DO35755	ICGC_MB119	Included	CNS-Medullo	PBCA-DE	ICGC_MB119	SP78953	ICGC_MB119	SA414203	no treatment	WGS	no	4	7
DO47004	C0091	Included	Kidney-RCC	RECA-EU	C0091T	SP103300	C0091T	SA507141	no treatment	WGS	no	6	1
DO50814	RK261	Included	Liver-HCC	LIRI-JP	RK261_C01	SP112210	RK261_C01	SA529781	no treatment	WGS	no	excluded	excluded
DO220153	TCGA-IE-A4EI	Included	Bone-Leiomyo	SARC-US	TCGA-IE-A4EI-01A	SP122560	TCGA-IE-A4EI-01A-11D-A24N-09	SA554204		WGS	no	excluded	excluded
DO220868	MELA-0066	Included	Skin-Melanoma	MELA-AU	EXTERN-MELA-20140514-047	SP124351	EXTERN-MELA-20140514-047	SA557400	surgery	WGS	no	3	excluded
DO34809	ICGC_0309	Included	Panc-AdenoCA	PACA-AU	8058339	SP76915	8058339	SA411786	no treatment	WGS	no	1	5
DO50334	OCCAMS-AH-062	GrayList	Eso-AdenoCA	ESAD-UK	OCCAMS-AH-062-LESION-A	SP111062	SM-4AX85	SA528888		WGS	no	2	4
DO24497	TCGA-75-5147	Included	Lung-AdenoCA	LUAD-US	TCGA-75-5147-01A	SP52284	TCGA-75-5147-01A-01D-1625-08	SA271263		WGS	no	10	5
DO50814	RK261	Included	Liver-HCC	LIRI-JP	RK261_C01	SP112210	RK261_C01	SA529781	no treatment	WGS	no	excluded	excluded
DO36065	ICGC_PA108	Included	CNS-PiloAstro	PBCA-DE	ICGC_PA108	SP79368	ICGC_PA108	SA413818	no treatment	WGS	no	8	excluded
DO49427	PCSI_0303	Included	Panc-AdenoCA	PACA-CA	PCSI_0303_Pa_P_526	SP117690	PCSI_0303_Pa_P_526	SA520282	no treatment	WGS	no	3	6
DO37946	TCGA-EE-A2GT	Included	Skin-Melanoma	SKCM-US	TCGA-EE-A2GT-06A	SP83482	TCGA-EE-A2GT-06A-12D-A197-08	SA436508		WGS	no	1	7
DO45127	RK027	Included	Liver-HCC	LIRI-JP	RK027_C01	SP98973	RK027_C01	SA501506	no treatment	WGS	no	7	1
DO50444	OCCAMS-AH-213	Included	Eso-AdenoCA	ESAD-UK	OC-AH-213-E-T3	SP111170	LP6005935-DNA_H01	SA528999	no treatment	WGS	no	6	3
DO36048	ICGC_PA99	Included	CNS-PiloAstro	PBCA-DE	ICGC_PA99	SP79351	ICGC_PA99	SA413794	no treatment	WGS	no	8	2
DO33552	ICGC_0149	Included	Panc-AdenoCA	PACA-AU	8044436	SP71974	8044436	SA411422	surgery	WGS	no	4	9
DO35442	PCSI_0083	GrayList	Panc-AdenoCA	PACA-CA	PCSI_0083_Pa_P_526	SP125732	PCSI_0083_Pa_P_526	SA520221	no treatment	WGS	no	9	excluded
DO6386	25	Included	Lymph-CLL	CLLE-ES	025-0059-01TD	SP13315	025-0059-01TD	SA542385	no treatment	WGS	no	8	excluded
DO35997	ICGC_PA79	Included	CNS-PiloAstro	PBCA-DE	ICGC_PA79	SP79300	ICGC_PA79	SA413726	no treatment	WGS	no	3	1
DO25104	TCGA-64-1678	Included	Lung-AdenoCA	LUAD-US	TCGA-64-1678-01A	SP53618	TCGA-64-1678-01A-01D-1040-01	SA279897		WGS	no	3	1
DO46374	AOCS-092	Included	Ovary-AdenoCA	OV-AU	AOCS-092-1	SP101628	AOCS-092-1-6	SA505676	no treatment	WGS	no	2	1
DO24467	TCGA-73-4659	Included	Lung-AdenoCA	LUAD-US	TCGA-73-4659-01A	SP52232	TCGA-73-4659-01A-01D-1931-08	SA270862		WGS	no	1	excluded
DO11202	TCGA-14-2554	Included	CNS-GBM	GBM-US	TCGA-14-2554-01A	SP24236	TCGA-14-2554-01A-01R-1850-01	SA146010		WGS	no	1	excluded
DO50815	RK262	Included	Liver-HCC	LIRI-JP	RK262_C01	SP112213	RK262_C01	SA529787	no treatment	WGS	no	5	4
DO35360	PCSI_0096	Included	Panc-AdenoCA	PACA-CA	PCSI_0096_Pa_P_526	SP125742	PCSI_0096_Pa_P_526	SA533725	no treatment	WGS	no	2	4
DO221544	PCSI_0476	Included	Panc-AdenoCA	PACA-CA	PCSI_0476_Pa_P_526	SP125804	PCSI_0476_Pa_P_526	SA558659	chemotherapy	WGS	no	5	10
DO34961	ICGC_0338	GrayList	Panc-AdenoCA	PACA-AU	8064632	SP77443	8064632	SA412291	no treatment	WGS	no	10	1
DO52501	EOPC-025	Included	Prost-AdenoCA	EOPC-DE	EOPC-025_tumor	SP116224	EOPC-025_tumor	SA541749	no treatment	WGS	no	3	2
DO23508	RK028	Included	Liver-HCC	LIRI-JP	RK028_C01	SP50097	RK028_C01	SA270380	other therapy	WGS	no	3	excluded
DO40759	TCGA-EL-A3T0	Included	Thy-AdenoCA	THCA-US	TCGA-EL-A3T0-01A	SP89291	TCGA-EL-A3T0-01A-22D-A22D-08	SA458434		WGS	no	1	6
DO40147	TCGA-L6-A4ET	Included	Thy-AdenoCA	THCA-US	TCGA-L6-A4ET-01A	SP88050	TCGA-L6-A4ET-01A-11D-A257-08	SA451013		WGS	no	1	3
DO3037	TCGA-A1-A0SM	Included	Breast-AdenoCA	BRCA-US	TCGA-A1-A0SM-01A	SP6519	TCGA-A1-A0SM-01A-11D-A19H-09	SA78527		WGS	no	7	excluded
DO20416	TCGA-BP-4326	Included	Kidney-RCC	KIRC-US	TCGA-BP-4326-01A	SP42829	TCGA-BP-4326-01A-01D-2097-10	SA246522		WGS	no	10	4
DO47542	TCGA-ER-A19E	Included	Skin-Melanoma	SKCM-US	TCGA-ER-A19E-06A	SP104530	TCGA-ER-A19E-06A-11D-A197-08	SA509149		WGS	no	9	1
DO50816	RK263	Included	Liver-HCC	LIRI-JP	RK263_C01	SP112215	RK263_C01	SA529792	no treatment	WGS	no	5	2
DO14614	TCGA-HD-7753	Included	Head-SCC	HNSC-US	TCGA-HD-7753-01A	SP30907	TCGA-HD-7753-01A-11R-2081-07	SA202064		WGS	no	9	2
DO46790	CPCG0020	Included	Prost-AdenoCA	PRAD-CA	CPCG0020-F1	SP102626	CPCG0020-F1	SA506742	no treatment	WGS	no	4	excluded
DO29308	TCGA-04-1349	Included	Ovary-AdenoCA	OV-US	TCGA-04-1349-01A	SP62450	TCGA-04-1349-01A-01D-A324-10	SA520082		WGS	no	8	6
DO44094	TCGA-NH-A50V	Included	ColoRect-AdenoCA	COAD-US	TCGA-NH-A50V-01A	SP96126	TCGA-NH-A50V-01A-11D-A28G-10	SA491205		WGS	no	9	4
DO40831	TCGA-B5-A0K8	Included	Uterus-AdenoCA	UCEC-US	TCGA-B5-A0K8-01A	SP89443	TCGA-B5-A0K8-01A-11D-A14K-09	SA460564		WGS	no	4	3
DO45047	HX16	Included	Liver-HCC	LINC-JP	HX16T	SP98851	HX16T	SA501383		WGS	no	10	5
DO46753	ICGC_0433	Included	Panc-Endocrine	PAEN-AU	8051716	SP102517	8051716	SA506682	no treatment	WGS	no	8	3
DO40930	TCGA-AX-A06B	Included	Uterus-AdenoCA	UCEC-US	TCGA-AX-A06B-01A	SP89651	TCGA-AX-A06B-01A-11R-A00V-07	SA463018		WGS	no	7	excluded
DO35611	ICGC_MB58	Included	CNS-Medullo	PBCA-DE	ICGC_MB58	SP78804	ICGC_MB58	SA413852	no treatment	WGS	no	2	8
DO6402	39	Included	Lymph-CLL	CLLE-ES	039-0076-01TD	SP13331	039-0076-01TD	SA86383	no treatment	WGS	no	8	4
DO218517	CGP_donor_GC00016	Included	Stomach-AdenoCA	GACA-CN	CGP_specimen_GC12327T	SP135217	GC12327T	SA543730	no treatment	WGS	no	8	9
DO50817	RK264	Included	Liver-HCC	LIRI-JP	RK264_C01	SP112217	RK264_C01	SA529796	no treatment	WGS	no	6	1
DO220893	MELA-0197	Included	Skin-Melanoma	MELA-AU	EXTERN-MELA-20140526-092	SP124406	EXTERN-MELA-20140526-092	SA557480	surgery	WGS	no	6	excluded
DO51173	ITNET-1270	Included	Panc-Endocrine	PAEN-AU	1270T	SP117493	1270T	SA543319	no treatment	WGS	no	5	excluded
DO35496	PCSI_0132	Included	Panc-AdenoCA	PACA-CA	PCSI_0132_Pa_P_526	SP125695	PCSI_0132_Pa_P_526	SA533647	no treatment	WGS	no	2	excluded
DO40405	TCGA-DJ-A2Q2	Included	Thy-AdenoCA	THCA-US	TCGA-DJ-A2Q2-01A	SP88593	TCGA-DJ-A2Q2-01A-11D-A19J-08	SA453823		WGS	no	2	excluded
DO220157	TCGA-IE-A4EK	Included	Bone-Leiomyo	SARC-US	TCGA-IE-A4EK-01A	SP122590	TCGA-IE-A4EK-01A-11D-A24N-09	SA554247		WGS	no	excluded	excluded
DO50407	OCCAMS-WG-009	Included	Eso-AdenoCA	ESAD-UK	OC-WG-009-E-T1	SP111054	LP6005334-DNA_F02	SA528876		WGS	no	3	1
DO35200	PCSI_0118	Included	Panc-AdenoCA	PACA-CA	PCSI_0118_Pa_P	SP77986	PCSI_0118_Pa_P	SA413132	combined chemo+radiation therapy	WGS	no	1	excluded
DO45129	RK029	Included	Liver-HCC	LIRI-JP	RK029_C	SP98975	RK029_C	SA501510	other therapy	WGS	no	9	4
DO218550	BTCA_donor_B070	Included	Biliary-AdenoCA	BTCA-SG	BTCA_specimen_TB070	SP117775	TB070	SA543785	no treatment	WGS	no	excluded	excluded
DO50818	RK265	Included	Liver-HCC	LIRI-JP	RK265_C01	SP112219	RK265_C01	SA529800	no treatment	WGS	no	7	5
DO220858	MELA-0048	Included	Skin-Melanoma	MELA-AU	EXTERN-MELA-20140514-012	SP124323	EXTERN-MELA-20140514-012	SA557357	surgery	WGS	no	2	8
DO52694	4124542	Included	Lymph-BNHL	MALY-DE	tumor_4124542	SP116720	tumor_4124542	SA542155	no treatment	WGS	no	10	5
DO11046	TCGA-19-2629	Included	CNS-GBM	GBM-US	TCGA-19-2629-01A	SP23925	TCGA-19-2629-01A-01D-1495-08	SA141272		WGS	no	1	4
DO48541	ICGC_0489	Included	Panc-Endocrine	PAEN-AU	8068585	SP106722	8068585	SA514917	no treatment	WGS	no	6	3
DO36131	ICGC_PA147	Included	CNS-PiloAstro	PBCA-DE	ICGC_PA147	SP79435	ICGC_PA147	SA413892	no treatment	WGS	no	2	3
DO48940	ICGC_MB174	Included	CNS-Medullo	PBCA-DE	ICGC_MB174	SP107460	ICGC_MB174	SA517272	no treatment	WGS	no	6	3
DO48966	ICGC_MB228	Included	CNS-Medullo	PBCA-DE	ICGC_MB228	SP107548	ICGC_MB228	SA517376	no treatment	WGS	no	3	excluded
DO45029	HX4	Included	Liver-HCC	LINC-JP	HX4T	SP98833	HX4T	SA501365		WGS	no	4	2
DO38831	TCGA-IN-7806	Included	Stomach-AdenoCA	STAD-US	TCGA-IN-7806-01A	SP85339	TCGA-IN-7806-01A-11D-2053-08	SA443538		WGS	no	9	excluded
DO43763	TCGA-A5-A0GA	GrayList	Uterus-AdenoCA	UCEC-US	TCGA-A5-A0GA-01A	SP95454	TCGA-A5-A0GA-01A-11D-A066-09	SA482767		WGS	MSI	excluded	excluded
DO27769	4189998	Included	Lymph-BNHL	MALY-DE	tumor_4189998	SP59284	tumor_4189998	SA320842	no treatment	WGS	no	7	excluded
DO35985	ICGC_PA70	Included	CNS-PiloAstro	PBCA-DE	ICGC_PA70	SP79288	ICGC_PA70	SA413710	no treatment	WGS	no	3	5
DO50819	RK266	Included	Liver-HCC	LIRI-JP	RK266_C01	SP112221	RK266_C01	SA529803	no treatment	WGS	no	4	excluded
DO36239	TCGA-CH-5763	Included	Prost-AdenoCA	PRAD-US	TCGA-CH-5763-01A	SP79939	TCGA-CH-5763-01A-11R-1580-07	SA414570		WGS	no	5	excluded
DO35585	ICGC_MB50	Included	CNS-Medullo	PBCA-DE	ICGC_MB50	SP78730	ICGC_MB50	SA413556	no treatment	WGS	no	5	3
DO52146	ITNET-0813	Included	Panc-Endocrine	PAEN-IT	813T	SP135434	813T	SA570881	no treatment	WGS	no	9	3
DO220490	TCGA-KN-8429	Included	Kidney-ChRCC	KICH-US	TCGA-KN-8429-01A	SP123978	TCGA-KN-8429-01A-11D-2310-10	SA556530		WGS	no	6	10
DO220888	MELA-0187	Included	Skin-Melanoma	MELA-AU	EXTERN-MELA-20140526-065	SP124391	EXTERN-MELA-20140526-065	SA557464	surgery	WGS	no	9	2
DO49528	SNU_WGS_01	Included	Myeloid-AML	LAML-KR	SNU_WGS_01_S1_sp	SP108998	SNU_WGS_01_S1	SA520420	chemotherapy	WGS	no	excluded	excluded
DO50822	RK268	Included	Liver-HCC	LIRI-JP	RK268_C01	SP112228	RK268_C01	SA529811	no treatment	WGS	no	1	excluded
DO31769	TCGA-25-2391	Included	Ovary-AdenoCA	OV-US	TCGA-25-2391-01A	SP67428	TCGA-25-2391-01A-01R-1569-13	SA378127		WGS	no	2	6
DO220897	MELA-0205	Included	Skin-Melanoma	MELA-AU	EXTERN-MELA-20140528-008	SP124423	EXTERN-MELA-20140528-008	SA557498	surgery	WGS	no	2	8
DO48554	ICGC_0492	Included	Panc-Endocrine	PAEN-AU	8068597	SP106753	8068597	SA514921	no treatment	WGS	no	6	5
DO23509	RK030	Included	Liver-HCC	LIRI-JP	RK030_C01	SP50099	RK030_C01	SA270382	other therapy	WGS	no	1	9
DO218139	BTCA_donor_27	Included	Biliary-AdenoCA	BTCA-SG	BTCA_specimen_T27	SP117332	T27	SA543057	no treatment	WGS	no	excluded	excluded
DO49815	TCGA-HC-8258	Included	Prost-AdenoCA	PRAD-US	TCGA-HC-8258-01A	SP109649	TCGA-HC-8258-01A-11D-2260-08	SA522399		WGS	no	6	excluded
DO51054	CPCG0087	Included	Prost-AdenoCA	PRAD-CA	CPCG0087-F1	SP112795	CPCG0087-F1	SA530446	no treatment	WGS	no	6	7
DO35582	ICGC_MB46	Included	CNS-Medullo	PBCA-DE	ICGC_MB46	SP78727	ICGC_MB46	SA413544	no treatment	WGS	no	1	excluded
DO51120	CPCG0348	Included	Prost-AdenoCA	PRAD-CA	CPCG0348-F1	SP112927	CPCG0348-F1	SA530553	no treatment	WGS	no	9	8
DO46755	ICGC_0434	Included	Panc-Endocrine	PAEN-AU	8051717	SP102523	8051717	SA506688	no treatment	WGS	no	2	4
DO45287	RK269	Included	Biliary-AdenoCA	LIRI-JP	RK269_C01	SP99301	RK269_C01	SA501586	no treatment	WGS	no	excluded	excluded
DO3158	TCGA-AO-A12H	Included	Breast-AdenoCA	BRCA-US	TCGA-AO-A12H-01A	SP6766	TCGA-AO-A12H-01A-11D-A10Y-09	SA82372		WGS	no	10	7
DO35625	ICGC_MB94	Included	CNS-Medullo	PBCA-DE	ICGC_MB94	SP78822	ICGC_MB94	SA413922	no treatment	WGS	no	9	4
DO23651	TCGA-55-6986	Included	Lung-AdenoCA	LUAD-US	TCGA-55-6986-01A	SP50412	TCGA-55-6986-01A-11D-1945-08	SA279872		WGS	no	9	excluded
DO48901	ICGC_MB76	GrayList	CNS-Medullo	PBCA-DE	ICGC_MB76	SP107375	ICGC_MB76	SA517359	no treatment	WGS	no	8	2
DO45131	RK031	Included	Liver-HCC	LIRI-JP	RK031_C01	SP98981	RK031_C01	SA501514	other therapy	WGS	no	1	5
DO36822	TCGA-AF-2689	Included	ColoRect-AdenoCA	READ-US	TCGA-AF-2689-01A	SP81172	TCGA-AF-2689-01A-01D-1989-10	SA419987		WGS	no	7	excluded
DO33000	ICGC_0059	Included	Panc-AdenoCA	PACA-AU	8030340	SP70178	8030340	SA409438	surgery	WGS	no	8	excluded
DO7196	477	Included	Lymph-CLL	CLLE-ES	477-02-8TD	SP115108	477-02-8TD	SA539008	no treatment	WGS	no	10	6
DO46408	AOCS-115	Included	Ovary-AdenoCA	OV-AU	AOCS-115-1	SP101708	AOCS-115-1-0	SA505944	no treatment	WGS	no	1	5
DO2539	TCGA-A8-A07B	Included	Breast-AdenoCA	BRCA-US	TCGA-A8-A07B-01A	SP5448	TCGA-A8-A07B-01A-11D-A19H-09	SA62815		WGS	no	3	excluded
DO50825	RK270	Included	Liver-HCC	LIRI-JP	RK270_C01	SP112234	RK270_C01	SA529818	no treatment	WGS	no	2	8
DO52654	4115001	Included	Lymph-BNHL	MALY-DE	tumor_4115001	SP116618	tumor_4115001	SA542049	no treatment	WGS	no	4	7
DO40193	TCGA-FE-A3PD	Included	Thy-AdenoCA	THCA-US	TCGA-FE-A3PD-01A	SP88158	TCGA-FE-A3PD-01A-11D-A21Z-08	SA451533		WGS	no	10	8
DO35621	ICGC_MB89	Included	CNS-Medullo	PBCA-DE	ICGC_MB89	SP78818	ICGC_MB89	SA413905	no treatment	WGS	no	10	3
DO220361	TCGA-KM-8476	Included	Kidney-ChRCC	KICH-US	TCGA-KM-8476-01A	SP123897	TCGA-KM-8476-01A-11D-2310-10	SA556702		WGS	no	7	excluded
DO39886	TCGA-EM-A2CN	Included	Thy-AdenoCA	THCA-US	TCGA-EM-A2CN-01A	SP87534	TCGA-EM-A2CN-01A-11D-A19J-08	SA448361		WGS	no	7	1
DO46929	C0049	Included	Kidney-RCC	RECA-EU	C0049T	SP103057	C0049T	SA507430	no treatment	WGS	no	3	excluded
DO220886	MELA-0184	Included	Skin-Melanoma	MELA-AU	EXTERN-MELA-20140526-055	SP124382	EXTERN-MELA-20140526-055	SA557454	surgery	WGS	no	2	3
DO38535	TCGA-CG-4474	Included	Stomach-AdenoCA	STAD-US	TCGA-CG-4474-01A	SP84719	TCGA-CG-4474-01A-02R-1157-13	SA439789		WGS	no	1	3
DO35725	MBRep_T72	Included	CNS-Medullo	PBCA-DE	MBRep_T72	SP78923	MBRep_T72	SA414143	no treatment	WGS	no	7	6
DO51046	CPCG0047	Included	Prost-AdenoCA	PRAD-CA	CPCG0047-F1	SP112779	CPCG0047-F1	SA530430	no treatment	WGS	no	3	4
DO45289	RK272	Included	Biliary-AdenoCA	LIRI-JP	RK272_C01	SP99305	RK272_C01	SA501590	no treatment	WGS	no	excluded	excluded
DO48912	ICGC_MB104	Included	CNS-Medullo	PBCA-DE	ICGC_MB104	SP107405	ICGC_MB104	SA517417	no treatment	WGS	no	10	excluded
DO28962	TCGA-24-1614	Included	Ovary-AdenoCA	OV-US	TCGA-24-1614-01A	SP61713	TCGA-24-1614-01A-01D-A312-08	SA520039		WGS	no	10	excluded
DO45133	RK032	Included	Liver-HCC	LIRI-JP	RK032_C01	SP98985	RK032_C01	SA501517	no treatment	WGS	no	7	excluded
DO48552	TCGA-DD-A4NB	Included	Liver-HCC	LIHC-US	TCGA-DD-A4NB-01A	SP106743	TCGA-DD-A4NB-01A-12D-A25V-10	SA515277		WGS	no	6	5
DO51144	CPCG0379	Included	Prost-AdenoCA	PRAD-CA	CPCG0379-F1	SP112975	CPCG0379-F1	SA530626	no treatment	WGS	no	10	excluded
DO46560	AOCS-157	Included	Ovary-AdenoCA	OV-AU	AOCS-157-1	SP102055	AOCS-157-1-3	SA505701	no treatment	WGS	no	4	8
DO51520	PCSI_0217	Included	Panc-AdenoCA	PACA-CA	PCSI_0217_Pa_P_526	SP125689	PCSI_0217_Pa_P_526	SA533688	no treatment	WGS	no	6	4
DO5745	TCGA-GI-A2C9	Included	Breast-AdenoCA	BRCA-US	TCGA-GI-A2C9-01A	SP12049	TCGA-GI-A2C9-01A-11D-A21Q-09	SA74051		WGS	no	9	excluded
DO218769	CGP_donor_GC00048	Included	Stomach-AdenoCA	GACA-CN	CGP_specimen_GC13707T	SP135405	GC13707T	SA544185	no treatment	WGS	no	8	2
DO50827	RK275	Included	Liver-HCC	LIRI-JP	RK275_C01	SP112237	RK275_C01	SA529823	no treatment	WGS	no	2	excluded
DO40496	TCGA-ET-A3DV	Included	Thy-AdenoCA	THCA-US	TCGA-ET-A3DV-01A	SP88776	TCGA-ET-A3DV-01A-12D-A202-08	SA454798		WGS	no	2	excluded
DO52509	EOPC-034	Included	Prost-AdenoCA	EOPC-DE	EOPC-034_tumor_01	SP116232	EOPC-034_tumor_01	SA541765	no treatment	WGS	no	excluded	excluded
DO45009	TCGA-FV-A3I0	Included	Liver-HCC	LIHC-US	TCGA-FV-A3I0-01A	SP98359	TCGA-FV-A3I0-01A-11D-A22F-10	SA501060		WGS	no	3	7
DO45135	RK033	Included	Liver-HCC	LIRI-JP	RK033_C01	SP98989	RK033_C01	SA501519	no treatment	WGS	no	6	excluded
DO44930	TCGA-DD-A4NA	Included	Liver-HCC	LIHC-US	TCGA-DD-A4NA-01A	SP98192	TCGA-DD-A4NA-01A-11D-A25V-10	SA500238		WGS	no	8	1
DO44469	TCGA-A4-A48D	Included	Kidney-RCC	KIRP-US	TCGA-A4-A48D-01A	SP97124	TCGA-A4-A48D-01A-11D-A25F-10	SA495048		WGS	no	7	8
DO50829	RK277	Included	Liver-HCC	LIRI-JP	RK277_C01	SP112241	RK277_C01	SA529827	no treatment	WGS	no	10	2
DO45069	HX27	Included	Liver-HCC	LINC-JP	HX27T	SP98873	HX27T	SA501405		WGS	no	9	3
DO46777	ICGC_0449	Included	Panc-Endocrine	PAEN-AU	8051731	SP102591	8051731	SA506687	no treatment	WGS	no	4	excluded
DO48919	ICGC_MB145	Included	CNS-Medullo	PBCA-DE	ICGC_MB145	SP107437	ICGC_MB145	SA517254	no treatment	WGS	no	8	excluded
DO35554	ICGC_MB19	Included	CNS-Medullo	PBCA-DE	ICGC_MB19	SP78675	ICGC_MB19	SA413334	no treatment	WGS	no	10	excluded
DO46763	ICGC_0438	Included	Panc-Endocrine	PAEN-AU	8051720	SP102547	8051720	SA506712	no treatment	WGS	no	1	5
DO27845	4177601	Included	Lymph-BNHL	MALY-DE	tumor_4177601	SP59436	tumor_4177601	SA321041	no treatment	WGS	no	6	excluded
DO52710	296	Included	Lymph-CLL	CLLE-ES	296-04-3TD	SP116752	296-04-3TD	SA542187	no treatment	WGS	no	9	excluded
DO49129	ICGC_0365	Included	Panc-AdenoCA	PACA-AU	8066553	SP107920	8066553	SA518601	no treatment	WGS	no	1	3
DO48899	ICGC_MB74	Included	CNS-Medullo	PBCA-DE	ICGC_MB74	SP107371	ICGC_MB74	SA517351	no treatment	WGS	no	4	excluded
DO50449	OCCAMS-RS-027	Included	Eso-AdenoCA	ESAD-UK	OC-RS-027-E-T3	SP111033	LP6005500-DNA_D03	SA528850	no treatment	WGS	no	10	8
DO11501	TCGA-41-5651	Included	CNS-GBM	GBM-US	TCGA-41-5651-01A	SP24815	TCGA-41-5651-01A-01R-1850-01	SA155915		WGS	no	6	1
DO36143	ICGC_PA157	Included	CNS-PiloAstro	PBCA-DE	ICGC_PA157	SP79447	ICGC_PA157	SA413904	no treatment	WGS	no	7	excluded
DO52509	EOPC-034	Included	Prost-AdenoCA	EOPC-DE	EOPC-034_tumor_01	SP116232	EOPC-034_tumor_01	SA541765	no treatment	WGS	no	excluded	excluded
DO50831	RK278	Included	Liver-HCC	LIRI-JP	RK278_C01	SP112245	RK278_C01	SA529830	no treatment	WGS	no	9	7
DO47016	C0099	Included	Kidney-RCC	RECA-EU	C0099T	SP103340	C0099T	SA507171	no treatment	WGS	no	1	6
DO220877	MELA-0167	Included	Skin-Melanoma	MELA-AU	EXTERN-MELA-20140526-101	SP124415	EXTERN-MELA-20140526-101	SA557489	surgery	WGS	no	8	4
DO9042	TCGA-AA-3666	Included	ColoRect-AdenoCA	COAD-US	TCGA-AA-3666-01A	SP19606	TCGA-AA-3666-01A-02R-0905-07	SA130284		WGS	no	2	4
DO50450	OCCAMS-RS-028	Included	Eso-AdenoCA	ESAD-UK	OC-RS-028-E-T3	SP111113	LP6005500-DNA_E03	SA528939	no treatment	WGS	no	5	3
DO218067	CGP_donor_GC00007	GrayList	Stomach-AdenoCA	GACA-CN	CGP_specimen_GC12304T	SP135192	GC12304T	SA542931	no treatment	WGS	no	1	5
DO51182	ITNET-1312	Included	Panc-Endocrine	PAEN-AU	1312T	SP118043	1312T	SA544237	no treatment	WGS	no	2	8
DO34336	ICGC_0217	Included	Panc-AdenoCA	PACA-AU	8065126	SP110798	8065126	SA528671	no treatment	WGS	no	4	5
DO49454	PCSI_0352	Included	Panc-AdenoCA	PACA-CA	ASHPC_0008_Pa_P	SP117522	ASHPC_0008_Pa_P	SA520207	no treatment	WGS	no	excluded	excluded
DO49137	ICGC_0419	Included	Panc-AdenoCA	PACA-AU	8067242	SP107952	8067242	SA518699	no treatment	WGS	no	7	3
DO45291	RK279	Included	Biliary-AdenoCA	LIRI-JP	RK279_C01	SP99309	RK279_C01	SA501594	no treatment	WGS	no	excluded	excluded
DO7084	356	Included	Lymph-CLL	CLLE-ES	356-01-3TD	SP115085	356-01-3TD	SA538992	no treatment	WGS	no	3	10
DO45137	RK034	Included	Liver-HCC	LIRI-JP	RK034_C	SP98991	RK034_C	SA501523	no treatment	WGS	no	5	6
DO51090	CPCG0241	Included	Prost-AdenoCA	PRAD-CA	CPCG0241-F1	SP112867	CPCG0241-F1	SA530575	no treatment	WGS	no	5	excluded
DO51108	CPCG0269	Included	Prost-AdenoCA	PRAD-CA	CPCG0269-F1	SP112903	CPCG0269-F1	SA530507	no treatment	WGS	no	6	9
DO47929	TCGA-HU-8245	Included	Stomach-AdenoCA	STAD-US	TCGA-HU-8245-01A	SP105425	TCGA-HU-8245-01A-11D-2340-08	SA511683		WGS	no	6	2
DO51123	CPCG0353	Included	Prost-AdenoCA	PRAD-CA	CPCG0353-F1	SP112933	CPCG0353-F1	SA530566	no treatment	WGS	no	9	excluded
DO51091	CPCG0242	Included	Prost-AdenoCA	PRAD-CA	CPCG0242-F1	SP112869	CPCG0242-F1	SA530579	no treatment	WGS	no	4	10
DO38226	TCGA-HF-7136	Included	Stomach-AdenoCA	STAD-US	TCGA-HF-7136-01A	SP84056	TCGA-HF-7136-01A-11D-2053-08	SA441129		WGS	no	9	8
DO36099	ICGC_PA135	Included	CNS-PiloAstro	PBCA-DE	ICGC_PA135	SP79403	ICGC_PA135	SA413859	no treatment	WGS	no	2	excluded
DO52664	4178655	Included	Lymph-BNHL	MALY-DE	tumor_4178655	SP116645	tumor_4178655	SA542064	no treatment	WGS	no	8	1
DO50832	RK280	Included	Liver-HCC	LIRI-JP	RK280_C01	SP112248	RK280_C01	SA529835	no treatment	WGS	no	1	4
DO51490	PCSI_0508	Included	Panc-AdenoCA	PACA-CA	PCSI_0508_Pa_P_526	SP125694	PCSI_0508_Pa_P_526	SA533686	no treatment	WGS	no	5	excluded
DO36074	ICGC_PA112	Included	CNS-PiloAstro	PBCA-DE	ICGC_PA112	SP79377	ICGC_PA112	SA413830	no treatment	WGS	no	2	6
DO52509	EOPC-034	Included	Prost-AdenoCA	EOPC-DE	EOPC-034_tumor_01	SP116232	EOPC-034_tumor_01	SA541765	no treatment	WGS	no	excluded	excluded
DO39016	TCGA-EL-A3H1	Included	Thy-AdenoCA	THCA-US	TCGA-EL-A3H1-01A	SP85725	TCGA-EL-A3H1-01A-11D-A21A-08	SA450608		WGS	no	3	excluded
DO49433	PCSI_0307	Included	Panc-AdenoCA	PACA-CA	PCSI_0307_Pa_P_526	SP125745	PCSI_0307_Pa_P_526	SA520298	no treatment	WGS	no	10	6
DO7166	435	Included	Lymph-CLL	CLLE-ES	435-06-01TD	SP115102	435-06-01TD	SA539004	no treatment	WGS	no	10	6
DO23543	RK145	Included	Liver-HCC	LIRI-JP	RK281_C01	SP112051	RK281_C01	SA529837	no treatment	WGS	no	excluded	excluded
DO48973	ICGC_MB247	Included	CNS-Medullo	PBCA-DE	ICGC_MB247	SP107556	ICGC_MB247	SA517389	no treatment	WGS	no	9	1
DO220902	MELA-0229	Included	Skin-Melanoma	MELA-AU	EXTERN-MELA-20140924-033	SP124436	EXTERN-MELA-20140924-033	SA557514	surgery	WGS	no	6	1
DO43418	TCGA-AP-A0LE	GrayList	Uterus-AdenoCA	UCEC-US	TCGA-AP-A0LE-01A	SP94741	TCGA-AP-A0LE-01A-11D-A127-09	SA477133		WGS	MSI	excluded	excluded
DO52156	ITNET-1000	Included	Panc-Endocrine	PAEN-IT	1000T	SP135478	1000T	SA570911	no treatment	WGS	no	6	excluded
DO44872	TCGA-FV-A23B	Included	Liver-HCC	LIHC-US	TCGA-FV-A23B-01A	SP98053	TCGA-FV-A23B-01A-11D-A16V-10	SA499894		WGS	no	1	2
DO44090	TCGA-A6-A565	Included	ColoRect-AdenoCA	COAD-US	TCGA-A6-A565-01A	SP96118	TCGA-A6-A565-01A-31D-A28G-10	SA491122		WGS	no	2	excluded
DO20923	TCGA-AL-3472	Included	Kidney-RCC	KIRP-US	TCGA-AL-3472-01A	SP43808	TCGA-AL-3472-01A-01R-1193-07	SA255617		WGS	no	8	2
DO219945	TCGA-DX-A1KW	Included	Bone-Leiomyo	SARC-US	TCGA-DX-A1KW-01A	SP121763	TCGA-DX-A1KW-01A-22D-A24N-09	SA554241		WGS	no	excluded	excluded
DO39481	TCGA-E8-A418	Included	Thy-AdenoCA	THCA-US	TCGA-E8-A418-01A	SP86660	TCGA-E8-A418-01A-11D-A23M-08	SA458506		WGS	no	1	2
DO218019	CGP_donor_GC00021	Included	Stomach-AdenoCA	GACA-CN	CGP_specimen_GC12336T	SP135238	GC12336T	SA542843	no treatment	WGS	no	10	excluded
DO52513	EOPC-038	Included	Prost-AdenoCA	EOPC-DE	EOPC-038_tumor_01	SP116270	EOPC-038_tumor_01	SA541762	no treatment	WGS	no	excluded	excluded
DO45139	RK035	Included	Liver-HCC	LIRI-JP	RK035_C01	SP98997	RK035_C01	SA501527	no treatment	WGS	no	1	7
DO220549	TCGA-KO-8405	Included	Kidney-ChRCC	KICH-US	TCGA-KO-8405-01A	SP124013	TCGA-KO-8405-01A-11D-2310-10	SA556791		WGS	no	1	2
DO20928	TCGA-AL-3466	Included	Kidney-RCC	KIRP-US	TCGA-AL-3466-01A	SP43822	TCGA-AL-3466-01A-02D-1402-10	SA495342		WGS	no	5	4
DO18016	TCGA-CZ-5453	Included	Kidney-RCC	KIRC-US	TCGA-CZ-5453-01A	SP37970	TCGA-CZ-5453-01A-01D-2102-10	SA250663		WGS	no	2	8
DO49484	PCSI_0413	Included	Panc-AdenoCA	PACA-CA	ASHPC_0029_Pa_P	SP117001	ASHPC_0029_Pa_P	SA520252	no treatment	WGS	no	5	1
DO50323	OCCAMS-AH-143	Included	Eso-AdenoCA	ESAD-UK	OC-AH-143-R-T1	SP110865	SM-4B296	SA528807	no treatment	WGS	no	10	9
DO50330	OCCAMS-AH-046	Included	Eso-AdenoCA	ESAD-UK	Cou1-095-05082011-B	SP111061	LP6007544-DNA_A01	SA528886		WGS	no	1	6
DO26719	TCGA-85-8277	Included	Lung-SCC	LUSC-US	TCGA-85-8277-01A	SP57084	TCGA-85-8277-01A-11D-2293-08	SA298231		WGS	no	3	excluded
DO40069	TCGA-DJ-A4UT	Included	Thy-AdenoCA	THCA-US	TCGA-DJ-A4UT-01A	SP87903	TCGA-DJ-A4UT-01A-11D-A257-08	SA450222		WGS	no	9	excluded
DO50834	RK282	Included	Liver-HCC	LIRI-JP	RK282_C01	SP112252	RK282_C01	SA529841	no treatment	WGS	no	9	1
DO40167	TCGA-BJ-A191	Included	Thy-AdenoCA	THCA-US	TCGA-BJ-A191-01A	SP88098	TCGA-BJ-A191-01A-11D-A13W-08	SA451252		WGS	no	8	1
DO37424	TCGA-DA-A1I8	Included	Skin-Melanoma	SKCM-US	TCGA-DA-A1I8-06A	SP82429	TCGA-DA-A1I8-06A-11D-A197-08	SA434348		WGS	no	6	3
DO36024	ICGC_PA89	Included	CNS-PiloAstro	PBCA-DE	ICGC_PA89	SP79327	ICGC_PA89	SA413762	no treatment	WGS	no	6	excluded
DO220556	TCGA-KO-8407	Included	Kidney-ChRCC	KICH-US	TCGA-KO-8407-01A	SP124021	TCGA-KO-8407-01A-11D-2310-10	SA556832		WGS	no	3	1
DO37531	TCGA-EE-A2MI	Included	Skin-Melanoma	SKCM-US	TCGA-EE-A2MI-06A	SP82644	TCGA-EE-A2MI-06A-11D-A197-08	SA437249		WGS	no	1	excluded
DO27787	4175837	Included	Lymph-BNHL	MALY-DE	tumor_4175837	SP59320	tumor_4175837	SA320896	no treatment	WGS	no	8	4
DO45141	RK036	Included	Liver-HCC	LIRI-JP	RK036_C01	SP99001	RK036_C01	SA501531	no treatment	WGS	no	excluded	excluded
DO33077	ICGC_0075	Included	Panc-AdenoCA	PACA-AU	8014187	SP70465	8014187	SA409882	surgery	WGS	no	7	4
DO35613	ICGC_MB65	Included	CNS-Medullo	PBCA-DE	ICGC_MB65	SP78807	ICGC_MB65	SA413862	no treatment	WGS	no	8	5
DO13144	TCGA-32-1970	Included	CNS-GBM	GBM-US	TCGA-32-1970-01A	SP27957	TCGA-32-1970-01A-01R-1850-01	SA152946		WGS	no	5	10
DO218673	CGP_donor_GC00029	Included	Stomach-AdenoCA	GACA-CN	CGP_specimen_GC12345T	SP135270	GC12345T	SA544009	no treatment	WGS	no	3	1
DO51514	PCSI_0227	Included	Panc-AdenoCA	PACA-CA	PCSI_0227_Pa_P_526	SP117949	PCSI_0227_Pa_P_526	SA533646	chemotherapy	WGS	no	5	excluded
DO50837	RK283	Included	Liver-HCC	LIRI-JP	RK283_C01	SP112257	RK283_C01	SA529845	no treatment	WGS	no	2	3
DO43074	TCGA-D1-A16G	Included	Uterus-AdenoCA	UCEC-US	TCGA-D1-A16G-01A	SP94060	TCGA-D1-A16G-01A-31D-A12J-09	SA471720		WGS	no	7	excluded
DO45143	RK037	Included	Liver-HCC	LIRI-JP	RK037_C01	SP99007	RK037_C01	SA501535	other therapy	WGS	no	9	excluded
DO49481	PCSI_0404	Included	Panc-AdenoCA	PACA-CA	ASHPC_0018_Pa_P	SP117653	ASHPC_0018_Pa_P	SA520248	no treatment	WGS	no	7	4
DO9940	TCGA-AA-3534	Included	ColoRect-AdenoCA	COAD-US	TCGA-AA-3534-01A	SP21528	TCGA-AA-3534-01A-01D-1525-10	SA106552		WGS	no	3	10
DO46376	AOCS-093	Included	Ovary-AdenoCA	OV-AU	AOCS-093-1	SP101634	AOCS-093-1-9	SA505702	no treatment	WGS	no	3	excluded
DO6450	128	Included	Lymph-CLL	CLLE-ES	128-03-2TD	SP13379	128-03-2TD	SA542387	no treatment	WGS	no	1	excluded
DO37703	TCGA-FS-A1ZP	Included	Skin-Melanoma	SKCM-US	TCGA-FS-A1ZP-06A	SP82988	TCGA-FS-A1ZP-06A-11D-A197-08	SA433133		WGS	no	1	2
DO38899	TCGA-EL-A4K6	Included	Thy-AdenoCA	THCA-US	TCGA-EL-A4K6-01A	SP85487	TCGA-EL-A4K6-01A-12D-A257-08	SA445778		WGS	no	5	8
DO48505	TCGA-ED-A4XI	Included	Liver-HCC	LIHC-US	TCGA-ED-A4XI-01A	SP106631	TCGA-ED-A4XI-01A-11D-A25V-10	SA515972		WGS	no	3	1
DO50839	RK284	Included	Liver-HCC	LIRI-JP	RK284_C01	SP112261	RK284_C01	SA529849	other therapy	WGS	no	8	excluded
DO23610	TCGA-50-5932	Included	Lung-AdenoCA	LUAD-US	TCGA-50-5932-01A	SP50321	TCGA-50-5932-01A-11D-1753-08	SA277517		WGS	no	9	1
DO23510	RK038	Included	Liver-HCC	LIRI-JP	RK038_C01	SP50101	RK038_C01	SA270384	other therapy	WGS	no	2	6
DO46881	C0023	Included	Kidney-RCC	RECA-EU	C0023T	SP102913	C0023T	SA507326	no treatment	WGS	no	4	1
DO52522	EOPC-051	Included	Prost-AdenoCA	EOPC-DE	EOPC-051_tumor_01	SP116286	EOPC-051_tumor_01	SA541784	no treatment	WGS	no	3	9
DO1249	TCGA-D8-A27H	Included	Breast-AdenoCA	BRCA-US	TCGA-D8-A27H-01A	SP2714	TCGA-D8-A27H-01A-11R-A16F-07	SA14507		WGS	no	1	2
DO32420	TCGA-09-2045	Included	Ovary-AdenoCA	OV-US	TCGA-09-2045-01A	SP68725	TCGA-09-2045-01A-01R-1568-13	SA397159		WGS	no	9	excluded
DO36021	ICGC_PA88	Included	CNS-PiloAstro	PBCA-DE	ICGC_PA88	SP79324	ICGC_PA88	SA413758	no treatment	WGS	no	7	3
DO219961	TCGA-DX-A2IZ	Included	Bone-Leiomyo	SARC-US	TCGA-DX-A2IZ-01A	SP121811	TCGA-DX-A2IZ-01A-11D-A21Q-09	SA554538		WGS	no	excluded	excluded
DO22736	TCGA-HW-7486	Included	CNS-Oligo	LGG-US	TCGA-HW-7486-01A	SP48888	TCGA-HW-7486-01A-11R-2027-07	SA266765		WGS	no	excluded	excluded
DO50840	RK285	Included	Liver-HCC	LIRI-JP	RK285_C01	SP112265	RK285_C01	SA529853	no treatment	WGS	no	8	2
DO220912	MELA-0257	Included	Skin-Melanoma	MELA-AU	EXTERN-MELA-20140924-121	SP124460	EXTERN-MELA-20140924-121	SA557543	surgery	WGS	no	8	1
DO46358	AOCS-081	Included	Ovary-AdenoCA	OV-AU	AOCS-081-1	SP101588	AOCS-081-1-1	SA505540	no treatment	WGS	no	1	5
DO22496	TCGA-DB-5278	Included	CNS-Oligo	LGG-US	TCGA-DB-5278-01A	SP48426	TCGA-DB-5278-01A-01R-1470-07	SA264057		WGS	no	excluded	excluded
DO217896	CGP_donor_GC00049	Included	Stomach-AdenoCA	GACA-CN	CGP_specimen_GC13709T	SP135411	GC13709T	SA542619	no treatment	WGS	no	8	excluded
DO49454	PCSI_0352	Included	Panc-AdenoCA	PACA-CA	ASHPC_0008_Pa_P	SP117522	ASHPC_0008_Pa_P	SA520207	no treatment	WGS	no	excluded	excluded
DO52676	4138885	Included	Lymph-BNHL	MALY-DE	tumor_4138885	SP116672	tumor_4138885	SA542120	no treatment	WGS	no	10	2
DO35747	ICGC_MB114	Included	CNS-Medullo	PBCA-DE	ICGC_MB114	SP78945	ICGC_MB114	SA414187	no treatment	WGS	no	10	2
DO16110	TCGA-A3-3308	Included	Kidney-RCC	KIRC-US	TCGA-A3-3308-01A	SP34186	TCGA-A3-3308-01A-02R-1325-07	SA208892		WGS	no	7	excluded
DO33152	ICGC_0105	Included	Panc-AdenoCA	PACA-AU	8031085	SP70780	8031085	SA410223	surgery	WGS	no	6	2
DO25068	TCGA-67-6215	Included	Lung-AdenoCA	LUAD-US	TCGA-67-6215-01A	SP53548	TCGA-67-6215-01A-11D-1753-08	SA279342		WGS	no	7	3
DO50842	RK287	Included	Liver-HCC	LIRI-JP	RK287_C01	SP112268	RK287_C01	SA529857	no treatment	WGS	no	excluded	excluded
DO26508	TCGA-34-2596	GrayList	Lung-SCC	LUSC-US	TCGA-34-2596-01A	SP56638	TCGA-34-2596-01A-01R-0851-07	SA310083		WGS	no	10	1
DO51156	CPCG0411	Included	Prost-AdenoCA	PRAD-CA	CPCG0411-F1	SP112999	CPCG0411-F1	SA530650	no treatment	WGS	no	3	9
DO26934	TCGA-98-8022	Included	Lung-SCC	LUSC-US	TCGA-98-8022-01A	SP57538	TCGA-98-8022-01A-11D-2244-08	SA306087		WGS	no	3	excluded
DO50362	OCCAMS-GS-002	Included	Eso-AdenoCA	ESAD-UK	OC-GS-002-S-T1	SP111101	LP6005690-DNA_D01	SA528932	no treatment	WGS	no	7	excluded
DO36057	ICGC_PA103	Included	CNS-PiloAstro	PBCA-DE	ICGC_PA103	SP79359	ICGC_PA103	SA413806	no treatment	WGS	no	10	6
DO51126	CPCG0356	Included	Prost-AdenoCA	PRAD-CA	CPCG0356-F1	SP112939	CPCG0356-F1	SA530578	no treatment	WGS	no	8	1
DO45145	RK041	Included	Liver-HCC	LIRI-JP	RK041_C01	SP99011	RK041_C01	SA501540	no treatment	WGS	no	2	9
DO46767	ICGC_0440	Included	Panc-Endocrine	PAEN-AU	8051722	SP102561	8051722	SA506657	no treatment	WGS	no	10	4
DO50319	OCCAMS-AH-071	Included	Eso-AdenoCA	ESAD-UK	OC-AH-071-EMR-A	SP110859	LP6007597	SA528799		WGS	no	6	excluded
DO50842	RK287	Included	Liver-HCC	LIRI-JP	RK287_C01	SP112268	RK287_C01	SA529857	no treatment	WGS	no	excluded	excluded
DO47863	TCGA-BR-8486	Included	Stomach-AdenoCA	STAD-US	TCGA-BR-8486-01A	SP105261	TCGA-BR-8486-01A-31D-2394-08	SA510551		WGS	no	5	excluded
DO220174	TCGA-IW-A3M4	Included	Bone-Leiomyo	SARC-US	TCGA-IW-A3M4-01A	SP122714	TCGA-IW-A3M4-01A-11D-A21Q-09	SA554446		WGS	no	excluded	excluded
DO36027	ICGC_PA91	Included	CNS-PiloAstro	PBCA-DE	ICGC_PA91	SP79330	ICGC_PA91	SA413766	no treatment	WGS	no	4	5
DO51484	PCSI_0170	Included	Panc-AdenoCA	PACA-CA	PCSI_0170_Pa_P_526	SP125710	PCSI_0170_Pa_P_526	SA533743	no treatment	WGS	no	4	8
DO49421	PCSI_0279	Included	Panc-AdenoCA	PACA-CA	PCSI_0279_Pa_P_526	SP117214	PCSI_0279_Pa_P_526	SA520274	no treatment	WGS	no	9	excluded
DO23028	TCGA-CC-A1HT	Included	Liver-HCC	LIHC-US	TCGA-CC-A1HT-01A	SP49551	TCGA-CC-A1HT-01A-11D-A12Z-10	SA269383		WGS	no	2	5
DO23073	TCGA-G3-A25Y	Included	Liver-HCC	LIHC-US	TCGA-G3-A25Y-01A	SP49651	TCGA-G3-A25Y-01A-11D-A16V-10	SA270040		WGS	no	4	3
DO20770	TCGA-B9-4117	Included	Kidney-RCC	KIRP-US	TCGA-B9-4117-01A	SP43514	TCGA-B9-4117-01A-02R-1351-07	SA254293		WGS	no	6	9
DO45147	RK042	Included	Liver-HCC	LIRI-JP	RK042_C	SP99013	RK042_C	SA501544	no treatment	WGS	no	3	8
DO14282	TCGA-CR-7385	Included	Head-SCC	HNSC-US	TCGA-CR-7385-01A	SP30185	TCGA-CR-7385-01A-11D-2268-08	SA195307		WGS	no	7	excluded
DO46844	C0011	Included	Kidney-RCC	RECA-EU	C0011T	SP102783	C0011T	SA507213	no treatment	WGS	no	9	excluded
DO34504	ICGC_0230	Included	Panc-AdenoCA	PACA-AU	8068563	SP110803	8068563	SA528745	no treatment	WGS	no	4	excluded
DO50844	RK289	Included	Liver-HCC	LIRI-JP	RK289_C01	SP112273	RK289_C01	SA529863	no treatment	WGS	no	excluded	excluded
DO46356	AOCS-080	Included	Ovary-AdenoCA	OV-AU	AOCS-080-1	SP101584	AOCS-080-1-9	SA505529	no treatment	WGS	no	6	4
DO48961	ICGC_MB211	Included	CNS-Medullo	PBCA-DE	ICGC_MB211	SP107480	ICGC_MB211	SA517289	no treatment	WGS	no	9	6
DO1291	TCGA-AR-A24Z	Included	Breast-AdenoCA	BRCA-US	TCGA-AR-A24Z-01A	SP2801	TCGA-AR-A24Z-01A-11R-A169-07	SA21144		WGS	no	7	6
DO37440	TCGA-EB-A24D	Included	Skin-Melanoma	SKCM-US	TCGA-EB-A24D-01A	SP82461	TCGA-EB-A24D-01A-11D-A197-08	SA435287		WGS	no	2	excluded
DO4185	TCGA-A8-A075	Included	Breast-AdenoCA	BRCA-US	TCGA-A8-A075-01A	SP8891	TCGA-A8-A075-01A-11D-A19H-09	SA33508		WGS	no	3	5
DO52122	ITNET-0026	Included	Panc-Endocrine	PAEN-IT	PET026T	SP135274	PET026T	SA570833	no treatment	WGS	no	10	2
DO9876	TCGA-AA-A00N	Included	ColoRect-AdenoCA	COAD-US	TCGA-AA-A00N-01A	SP21400	TCGA-AA-A00N-01A-02D-A17O-10	SA105050		WGS	no	1	10
DO46398	AOCS-111	Included	Ovary-AdenoCA	OV-AU	AOCS-111-1	SP101686	AOCS-111-1-X	SA505889	no treatment	WGS	no	10	excluded
DO50844	RK289	Included	Liver-HCC	LIRI-JP	RK289_C01	SP112273	RK289_C01	SA529863	no treatment	WGS	no	excluded	excluded
DO52709	244	Included	Lymph-CLL	CLLE-ES	244-05-1TD	SP116750	244-05-1TD	SA542185	no treatment	WGS	no	6	9
DO52518	EOPC-048	Included	Prost-AdenoCA	EOPC-DE	EOPC-048_tumor_01	SP116282	EOPC-048_tumor_01	SA541780	no treatment	WGS	no	10	1
DO48929	ICGC_MB160	Included	CNS-Medullo	PBCA-DE	ICGC_MB160	SP107448	ICGC_MB160	SA517263	no treatment	WGS	no	3	1
DO52524	EOPC-052	Included	Prost-AdenoCA	EOPC-DE	EOPC-052_tumor_01	SP116288	EOPC-052_tumor_01	SA541786	no treatment	WGS	no	5	4
DO46937	C0053	Included	Kidney-RCC	RECA-EU	C0053T	SP103080	C0053T	SA507448	no treatment	WGS	no	5	excluded
DO48918	ICGC_MB144	Included	CNS-Medullo	PBCA-DE	ICGC_MB144	SP107436	ICGC_MB144	SA517253	no treatment	WGS	no	1	excluded
DO220898	MELA-0213	Included	Skin-Melanoma	MELA-AU	EXTERN-MELA-20140530-012	SP124425	EXTERN-MELA-20140530-012	SA557502	surgery	WGS	no	9	5
DO4473	TCGA-E2-A15H	Included	Breast-AdenoCA	BRCA-US	TCGA-E2-A15H-01A	SP9481	TCGA-E2-A15H-01A-11D-A19H-09	SA40999		WGS	no	8	7
DO51117	CPCG0344	Included	Prost-AdenoCA	PRAD-CA	CPCG0344-F1	SP112921	CPCG0344-F1	SA530542	no treatment	WGS	no	8	3
DO23512	RK043	Included	Liver-HCC	LIRI-JP	RK043_C01	SP50105	RK043_C01	SA270388	no treatment	WGS	no	3	excluded
DO38847	TCGA-CG-5724	Included	Stomach-AdenoCA	STAD-US	TCGA-CG-5724-01A	SP85379	TCGA-CG-5724-01A-11D-1600-08	SA443714		WGS	no	7	1
DO222299	CGP_donor_GC00005	Included	Stomach-AdenoCA	GACA-CN	CGP_specimen_GC12204T	SP135188	GC12204T	SA569082	no treatment	WGS	no	5	2
DO2647	TCGA-A8-A09X	Included	Breast-LobularCA	BRCA-US	TCGA-A8-A09X-01A	SP5666	TCGA-A8-A09X-01A-11D-A19H-09	SA66217		WGS	no	excluded	excluded
DO48573	ICGC_0497	Included	Panc-Endocrine	PAEN-AU	8068608	SP106797	8068608	SA514930	no treatment	WGS	no	3	excluded
DO12952	TCGA-19-2620	Included	CNS-GBM	GBM-US	TCGA-19-2620-01A	SP27603	TCGA-19-2620-01A-01R-1850-01	SA146579		WGS	no	7	excluded
DO50845	RK297	Included	Liver-HCC	LIRI-JP	RK297_C01	SP112276	RK297_C01	SA529869	no treatment	WGS	no	10	4
DO36087	ICGC_PA129	Included	CNS-PiloAstro	PBCA-DE	ICGC_PA129	SP79391	ICGC_PA129	SA413846	no treatment	WGS	no	5	8
DO42464	TCGA-BG-A18C	Included	Uterus-AdenoCA	UCEC-US	TCGA-BG-A18C-01A	SP92787	TCGA-BG-A18C-01A-11R-A12I-07	SA461491		WGS	no	1	excluded
DO44966	TCGA-FV-A496	Included	Liver-HCC	LIHC-US	TCGA-FV-A496-01A	SP98265	TCGA-FV-A496-01A-11D-A25V-10	SA500643		WGS	no	8	excluded
DO52161	ITNET-1047	Included	Panc-Endocrine	PAEN-IT	1047T	SP135488	1047T	SA570923	no treatment	WGS	no	4	1
DO2706	TCGA-A2-A25B	Included	Breast-AdenoCA	BRCA-US	TCGA-A2-A25B-01A	SP5808	TCGA-A2-A25B-01A-11D-A167-09	SA68015		WGS	no	6	2
DO7328	749	Included	Lymph-CLL	CLLE-ES	749-02-16TD	SP115125	749-02-16TD	SA539019	no treatment	WGS	no	2	excluded
DO45149	RK044	Included	Liver-HCC	LIRI-JP	RK044_C01	SP99019	RK044_C01	SA501549	no treatment	WGS	no	4	excluded
DO51107	CPCG0268	Included	Prost-AdenoCA	PRAD-CA	CPCG0268-F1	SP112901	CPCG0268-F1	SA530503	no treatment	WGS	no	10	3
DO45293	RK298	Included	Biliary-AdenoCA	LIRI-JP	RK298_C01	SP99313	RK298_C01	SA501598	no treatment	WGS	no	excluded	excluded
DO36095	ICGC_PA134	Included	CNS-PiloAstro	PBCA-DE	ICGC_PA134	SP79399	ICGC_PA134	SA413854	no treatment	WGS	no	5	excluded
DO46333	AOCS-058	Included	Ovary-AdenoCA	OV-AU	AOCS-058-1	SP101532	AOCS-058-1-5	SA505351	no treatment	WGS	no	7	excluded
DO51529	PCSI_0290	Included	Panc-AdenoCA	PACA-CA	PCSI_0290_Pa_P_526	SP125768	PCSI_0290_Pa_P_526	SA533659	no treatment	WGS	no	9	excluded
DO10823	EOPC-010	Included	Prost-AdenoCA	EOPC-DE	EOPC-010_tumor	SP23467	EOPC-010_tumor	SA130872	no treatment	WGS	no	2	5
DO52511	EOPC-036	Included	Prost-AdenoCA	EOPC-DE	EOPC-036_tumor_01	SP116259	EOPC-036_tumor_01	SA541741	no treatment	WGS	no	excluded	excluded
DO46420	AOCS-119	Included	Ovary-AdenoCA	OV-AU	AOCS-119-13	SP101732	AOCS-119-3-9	SA505258	other therapy	WGS	no	3	excluded
DO45295	RK303	Included	Biliary-AdenoCA	LIRI-JP	RK303_C01	SP99317	RK303_C01	SA501602	no treatment	WGS	no	excluded	excluded
DO44978	TCGA-G3-A5SL	Included	Liver-HCC	LIHC-US	TCGA-G3-A5SL-01A	SP98297	TCGA-G3-A5SL-01A-11D-A27I-10	SA500759		WGS	no	5	8
DO27025	TCGA-66-2744	Included	Lung-SCC	LUSC-US	TCGA-66-2744-01A	SP57735	TCGA-66-2744-01A-01R-0980-07	SA308874		WGS	no	8	excluded
DO35847	ICGC_MB132	Included	CNS-Medullo	PBCA-DE	ICGC_MB132	SP79150	ICGC_MB132	SA413522	no treatment	WGS	no	1	excluded
DO220339	TCGA-KL-8331	Included	Kidney-ChRCC	KICH-US	TCGA-KL-8331-01A	SP123852	TCGA-KL-8331-01A-11D-2310-10	SA556305		WGS	no	4	2
DO50443	OCCAMS-AH-197	Included	Eso-AdenoCA	ESAD-UK	OC-AH-197-E-T2	SP111168	LP6005935-DNA_F01	SA528997	no treatment	WGS	no	1	excluded
DO48964	ICGC_MB226	Included	CNS-Medullo	PBCA-DE	ICGC_MB226	SP107546	ICGC_MB226	SA517373	no treatment	WGS	no	4	3
DO45151	RK046	Included	Liver-HCC	LIRI-JP	RK046_C01	SP99021	RK046_C01	SA501553	no treatment	WGS	no	excluded	excluded
DO51540	PCSI_0240	Included	Panc-AdenoCA	PACA-CA	PCSI_0240_Pa_P_526	SP117722	PCSI_0240_Pa_P_526	SA533660	no treatment	WGS	no	9	excluded
DO47785	TCGA-HU-A4H0	Included	Stomach-AdenoCA	STAD-US	TCGA-HU-A4H0-01A	SP105086	TCGA-HU-A4H0-01A-11D-A25D-08	SA511841		WGS	no	10	excluded
DO220910	MELA-0239	Included	Skin-Melanoma	MELA-AU	EXTERN-MELA-20140924-053	SP124456	EXTERN-MELA-20140924-053	SA557539	surgery	WGS	no	7	5
DO50090	TCGA-AD-A5EJ	GrayList	ColoRect-AdenoCA	COAD-US	TCGA-AD-A5EJ-01A	SP110242	TCGA-AD-A5EJ-01A-11D-A28G-10	SA526320		WGS	MSI	excluded	excluded
DO42432	TCGA-BS-A0TD	Included	Uterus-AdenoCA	UCEC-US	TCGA-BS-A0TD-01A	SP92723	TCGA-BS-A0TD-01A-11D-A10B-09	SA461016		WGS	no	6	7
DO50848	RK304	Included	Liver-HCC	LIRI-JP	RK304_C01	SP112283	RK304_C01	SA529876	no treatment	WGS	no	9	4
DO15943	TCGA-CR-6482	Included	Head-SCC	HNSC-US	TCGA-CR-6482-01A	SP33837	TCGA-CR-6482-01A-11D-2268-08	SA201809		WGS	no	5	4
DO220525	TCGA-KN-8435	Included	Kidney-ChRCC	KICH-US	TCGA-KN-8435-01A	SP123998	TCGA-KN-8435-01A-11D-2310-10	SA556675		WGS	no	4	9
DO13072	TCGA-16-1063	Included	CNS-GBM	GBM-US	TCGA-16-1063-01B	SP27825	TCGA-16-1063-01B-01D-0932-09	SA150476		WGS	no	5	7
DO51072	CPCG0191	Included	Prost-AdenoCA	PRAD-CA	CPCG0191-F1	SP112831	CPCG0191-F1	SA530502	no treatment	WGS	no	8	5
DO35940	ICGC_PA42	Included	CNS-PiloAstro	PBCA-DE	ICGC_PA42	SP79243	ICGC_PA42	SA413650	no treatment	WGS	no	3	4
DO52661	4133263	Included	Lymph-BNHL	MALY-DE	tumor_4133263	SP116635	tumor_4133263	SA542040	no treatment	WGS	no	6	10
DO26993	TCGA-68-8250	Included	Lung-SCC	LUSC-US	TCGA-68-8250-01A	SP57669	TCGA-68-8250-01A-11D-2293-08	SA308158		WGS	no	7	2
DO49127	ICGC_0412	Included	Panc-AdenoCA	PACA-AU	8066866	SP107914	8066866	SA518615	no treatment	WGS	no	2	6
DO2995	TCGA-A2-A0D0	Included	Breast-AdenoCA	BRCA-US	TCGA-A2-A0D0-01A	SP6429	TCGA-A2-A0D0-01A-11D-A128-09	SA77461		WGS	no	1	2
DO220881	MELA-0173	Included	Skin-Melanoma	MELA-AU	EXTERN-MELA-20140526-028	SP124367	EXTERN-MELA-20140526-028	SA557435	surgery	WGS	no	8	excluded
DO20829	TCGA-B3-3926	GrayList	Kidney-RCC	KIRP-US	TCGA-B3-3926-01A	SP43633	TCGA-B3-3926-01A-02D-1402-10	SA495423		WGS	no	9	1
DO52158	ITNET-1001	Included	Panc-Endocrine	PAEN-IT	1001T	SP135480	1001T	SA570916	no treatment	WGS	no	4	1
DO52151	ITNET-0938	Included	Panc-Endocrine	PAEN-IT	938T	SP135455	938T	SA570896	no treatment	WGS	no	2	7
DO50850	RK305	Included	Liver-HCC	LIRI-JP	RK305_C01	SP112288	RK305_C01	SA529881	no treatment	WGS	no	5	excluded
DO35290	PCSI_0077	Included	Panc-AdenoCA	PACA-CA	PCSI_0077_Pa_P_526	SP125699	PCSI_0077_Pa_P_526	SA533747	no treatment	WGS	no	6	1
DO219975	TCGA-DX-A3U8	Included	Bone-Leiomyo	SARC-US	TCGA-DX-A3U8-01A	SP121870	TCGA-DX-A3U8-01A-11D-A29N-09	SA554852		WGS	no	excluded	excluded
DO47064	C0034	Included	Kidney-RCC	RECA-EU	C0034T	SP103436	C0034T	SA507244	no treatment	WGS	no	7	excluded
DO33264	ICGC_0207	Included	Panc-AdenoCA	PACA-AU	8031704	SP71132	8031704	SA410574	surgery	WGS	no	8	excluded
DO48939	ICGC_MB171	Included	CNS-Medullo	PBCA-DE	ICGC_MB171	SP107459	ICGC_MB171	SA517271	no treatment	WGS	no	6	excluded
DO45151	RK046	Included	Liver-HCC	LIRI-JP	RK046_C01	SP99021	RK046_C01	SA501553	no treatment	WGS	no	excluded	excluded
DO219970	TCGA-DX-A3M1	Included	Bone-Leiomyo	SARC-US	TCGA-DX-A3M1-01A	SP121852	TCGA-DX-A3M1-01A-11D-A228-09	SA554739		WGS	no	excluded	excluded
DO35116	PCSI_0099	Included	Panc-AdenoCA	PACA-CA	PCSI_0099_Pa_P_526	SP125771	PCSI_0099_Pa_P_526	SA533781	no treatment	WGS	no	8	6
DO36262	TCGA-HC-7740	Included	Prost-AdenoCA	PRAD-US	TCGA-HC-7740-01A	SP79988	TCGA-HC-7740-01A-11R-2118-07	SA414928		WGS	no	7	1
DO51479	PCSI_0328	Included	Panc-AdenoCA	PACA-CA	PCSI_0328_Pa_P_526	SP125719	PCSI_0328_Pa_P_526	SA533649	no treatment	WGS	no	8	1
DO51102	CPCG0262	Included	Prost-AdenoCA	PRAD-CA	CPCG0262-F1	SP112891	CPCG0262-F1	SA530485	no treatment	WGS	no	3	2
DO42256	TCGA-AP-A054	Included	Uterus-AdenoCA	UCEC-US	TCGA-AP-A054-01A	SP92364	TCGA-AP-A054-01A-11D-A066-09	SA490033		WGS	MSI	excluded	excluded
DO2323	TCGA-AN-A0G0	Included	Breast-AdenoCA	BRCA-US	TCGA-AN-A0G0-01A	SP5017	TCGA-AN-A0G0-01A-11D-A045-09	SA57008		WGS	no	1	excluded
DO50851	RK306	Included	Liver-HCC	LIRI-JP	RK306_C01	SP112290	RK306_C01	SA529884	no treatment	WGS	no	8	9
DO52528	EOPC-054	Included	Prost-AdenoCA	EOPC-DE	EOPC-054_tumor_01	SP116292	EOPC-054_tumor_01	SA541790	no treatment	WGS	no	5	6
DO3874	TCGA-E2-A14X	Included	Breast-AdenoCA	BRCA-US	TCGA-E2-A14X-01A	SP8229	TCGA-E2-A14X-01A-11D-A10Y-09	SA24487		WGS	no	7	excluded
DO33400	ICGC_0140	Included	Panc-AdenoCA	PACA-AU	8035555	SP71552	8035555	SA410997	surgery	WGS	no	2	5
DO46850	C0013	Included	Kidney-RCC	RECA-EU	C0013T	SP102804	C0013T	SA507234	no treatment	WGS	no	1	6
DO3840	TCGA-GM-A2DF	Included	Breast-AdenoCA	BRCA-US	TCGA-GM-A2DF-01A	SP8157	TCGA-GM-A2DF-01A-11D-A17W-09	SA23417		WGS	no	5	excluded
DO46331	AOCS-056	Included	Ovary-AdenoCA	OV-AU	AOCS-056-1	SP101528	AOCS-056-1-X	SA505328	no treatment	WGS	no	4	3
DO32833	ICGC_0007	Included	Panc-AdenoCA	PACA-AU	8012195	SP69571	8012195	SA407918	surgery	WGS	no	1	3
DO2455	TCGA-E2-A14P	Included	Breast-AdenoCA	BRCA-US	TCGA-E2-A14P-01A	SP5279	TCGA-E2-A14P-01A-31D-A19H-09	SA60771		WGS	no	7	excluded
DO52503	EOPC-028	Included	Prost-AdenoCA	EOPC-DE	EOPC-028_tumor_01	SP116226	EOPC-028_tumor_01	SA541753	no treatment	WGS	no	excluded	excluded
DO220845	MELA-0007	Included	Skin-Melanoma	MELA-AU	EXTERN-MELA-20140505-014	SP124281	EXTERN-MELA-20140505-014	SA557325	surgery	WGS	no	10	excluded
DO45153	RK047	Included	Liver-HCC	LIRI-JP	RK047_C01	SP99029	RK047_C01	SA501559	no treatment	WGS	no	2	4
DO45297	RK307	Included	Biliary-AdenoCA	LIRI-JP	RK307_C01	SP99321	RK307_C01	SA501606	no treatment	WGS	no	excluded	excluded
DO51546	PCSI_0454	Included	Panc-AdenoCA	PACA-CA	ASHPC_0030_Pa_P	SP117648	ASHPC_0030_Pa_P	SA533619	no treatment	WGS	no	6	1
DO35889	ICGC_PA14	Included	CNS-PiloAstro	PBCA-DE	ICGC_PA14	SP79192	ICGC_PA14	SA413582	no treatment	WGS	no	6	1
DO46897	C0031	Included	Kidney-RCC	RECA-EU	C0031T	SP102957	C0031T	SA507357	no treatment	WGS	no	2	excluded
DO10631	TCGA-AA-A01T	Included	ColoRect-AdenoCA	COAD-US	TCGA-AA-A01T-01A	SP23078	TCGA-AA-A01T-01A-21D-A17O-10	SA126265		WGS	no	5	7
DO37659	TCGA-DA-A1HV	Included	Skin-Melanoma	SKCM-US	TCGA-DA-A1HV-06A	SP82900	TCGA-DA-A1HV-06A-21D-A196-08	SA432539		WGS	no	5	excluded
DO51481	PCSI_0324	Included	Panc-AdenoCA	PACA-CA	PCSI_0324_Pa_P_526	SP125760	PCSI_0324_Pa_P_526	SA533663	no treatment	WGS	no	9	10
DO35626	ICGC_MB95	Included	CNS-Medullo	PBCA-DE	ICGC_MB95	SP78823	ICGC_MB95	SA413926	no treatment	WGS	no	7	excluded
DO34264	ICGC_0069	Included	Panc-AdenoCA	PACA-AU	8053200	SP75681	8053200	SA410558	no treatment	WGS	no	10	9
DO45299	RK308	Included	Biliary-AdenoCA	LIRI-JP	RK308_C01	SP99325	RK308_C01	SA501610	no treatment	WGS	MSI	excluded	excluded
DO218554	OSCC-GB_012201	Included	Head-SCC	ORCA-IN	OSCC-GB_0122011	SP117779	OSCC-GB_01220111	SA543790	no treatment	WGS	no	3	10
DO45155	RK048	Included	Liver-HCC	LIRI-JP	RK048_C	SP99033	RK048_C	SA501563	no treatment	WGS	no	8	excluded
DO7108	367	Included	Lymph-CLL	CLLE-ES	367-01-6TD	SP115089	367-01-6TD	SA538995	no treatment	WGS	no	6	2
DO27791	4130003	Included	Lymph-BNHL	MALY-DE	tumor_4130003	SP59328	tumor_4130003	SA320908	no treatment	WGS	no	2	excluded
DO36345	TCGA-G9-6365	Included	Prost-AdenoCA	PRAD-US	TCGA-G9-6365-01A	SP80183	TCGA-G9-6365-01A-11D-1786-08	SA417142		WGS	no	2	excluded
DO220884	MELA-0180	Included	Skin-Melanoma	MELA-AU	EXTERN-MELA-20140526-047	SP124377	EXTERN-MELA-20140526-047	SA557447	surgery	WGS	no	6	excluded
DO26475	TCGA-94-7943	Included	Lung-SCC	LUSC-US	TCGA-94-7943-01A	SP56566	TCGA-94-7943-01A-11R-2187-07	SA307468		WGS	no	9	excluded
DO45301	RK309	Included	Biliary-AdenoCA	LIRI-JP	RK309_C01	SP99329	RK309_C01	SA501614	no treatment	WGS	no	excluded	excluded
DO45079	HX32	Included	Liver-HCC	LINC-JP	HX32T	SP98883	HX32T	SA501415		WGS	no	6	1
DO50354	OCCAMS-AH-173	Included	Eso-AdenoCA	ESAD-UK	OC-AH-173-L-T1	SP111067	LP2000108-DNA_A01	SA528895	no treatment	WGS	no	9	7
DO48084	TCGA-BJ-A45K	Included	Thy-AdenoCA	THCA-US	TCGA-BJ-A45K-01A	SP105759	TCGA-BJ-A45K-01A-11D-A23U-08	SA514022		WGS	no	4	9
DO49113	ICGC_0406	Included	Panc-AdenoCA	PACA-AU	8067211	SP107874	8067211	SA518664	no treatment	WGS	no	6	excluded
DO51474	PCSI_0292	Included	Panc-AdenoCA	PACA-CA	PCSI_0292_Pa_P_526	SP125770	PCSI_0292_Pa_P_526	SA533721	no treatment	WGS	MSI	excluded	excluded
DO44520	TCGA-GL-A4EM	Included	Kidney-RCC	KIRP-US	TCGA-GL-A4EM-01A	SP97258	TCGA-GL-A4EM-01A-11D-A25F-10	SA495155		WGS	no	8	3
DO51044	CPCG0040	Included	Prost-AdenoCA	PRAD-CA	CPCG0040-F1	SP112775	CPCG0040-F1	SA530426	no treatment	WGS	no	7	1
DO50381	OCCAMS-RS-031	Included	Eso-AdenoCA	ESAD-UK	OC-RS-031-E-T1	SP111036	LP6005690-DNA_A02	SA528854	no treatment	WGS	no	6	3
DO37138	TCGA-AG-3727	Included	ColoRect-AdenoCA	READ-US	TCGA-AG-3727-01A	SP81840	TCGA-AG-3727-01A-01R-0905-07	SA426043		WGS	no	10	7
DO45303	RK310	Included	Biliary-AdenoCA	LIRI-JP	RK310_C01	SP99333	RK310_C01	SA501618	no treatment	WGS	no	excluded	excluded
DO45157	RK049	Included	Liver-HCC	LIRI-JP	RK049_C01	SP99037	RK049_C01	SA501567	no treatment	WGS	no	8	1
DO52658	4188879	Included	Lymph-BNHL	MALY-DE	tumor_4188879	SP116627	tumor_4188879	SA542018	no treatment	WGS	no	4	excluded
DO39534	TCGA-EM-A3FQ	Included	Thy-AdenoCA	THCA-US	TCGA-EM-A3FQ-01A	SP86775	TCGA-EM-A3FQ-01A-11D-A21A-08	SA444521		WGS	no	7	4
DO40274	TCGA-DJ-A1QL	Included	Thy-AdenoCA	THCA-US	TCGA-DJ-A1QL-01A	SP88322	TCGA-DJ-A1QL-01A-11D-A14W-08	SA452353		WGS	no	10	4
DO52139	ITNET-0673	Included	Panc-Endocrine	PAEN-IT	673T	SP135389	673T	SA570861	no treatment	WGS	no	4	10
DO6940	145	GrayList	Lymph-CLL	CLLE-ES	145-01-2TR	SP15548	145-01-2TR	SA86095	no treatment	WGS	no	5	1
DO218491	BTCA_donor_Z2403	Included	Biliary-AdenoCA	BTCA-SG	BTCA_specimen_TZ2403	SP117712	TZ2403	SA543685	no treatment	WGS	no	excluded	excluded
DO35118	PCSI_0002	Included	Panc-AdenoCA	PACA-CA	PCSI_0002_Pa_P	SP77956	PCSI_0002_Pa_P	SA413024	no treatment	WGS	no	7	8
DO51105	CPCG0266	Included	Prost-AdenoCA	PRAD-CA	CPCG0266-F1	SP112897	CPCG0266-F1	SA530496	no treatment	WGS	no	5	1
DO45305	RK312	Included	Biliary-AdenoCA	LIRI-JP	RK312_C01	SP99337	RK312_C01	SA501622	no treatment	WGS	no	excluded	excluded
DO52696	4178310	Included	Lymph-BNHL	MALY-DE	tumor_4178310	SP116725	tumor_4178310	SA542132	no treatment	WGS	no	10	1
DO26476	TCGA-60-2713	Included	Lung-SCC	LUSC-US	TCGA-60-2713-01A	SP56569	TCGA-60-2713-01A-01D-1522-08	SA307650		WGS	no	2	10
DO46869	C0019	Included	Kidney-RCC	RECA-EU	C0019T	SP102873	C0019T	SA507296	no treatment	WGS	no	7	1
DO50385	OCCAMS-SH-003	Included	Eso-AdenoCA	ESAD-UK	EN-166-10	SP111116	LP6007430-DNA_A01	SA528943		WGS	no	3	1
DO220221	TCGA-MO-A47R	Included	Bone-Leiomyo	SARC-US	TCGA-MO-A47R-01A	SP123010	TCGA-MO-A47R-01A-11D-A24N-09	SA555030		WGS	no	excluded	excluded
DO45045	HX15	Included	Liver-HCC	LINC-JP	HX15T	SP98849	HX15T	SA501381		WGS	no	5	4
DO52514	EOPC-040	Included	Prost-AdenoCA	EOPC-DE	EOPC-040_tumor_01	SP116276	EOPC-040_tumor_01	SA541774	no treatment	WGS	no	excluded	excluded
DO31869	TCGA-09-2050	Included	Ovary-AdenoCA	OV-US	TCGA-09-2050-01A	SP67609	TCGA-09-2050-01A-01D-A312-08	SA520028		WGS	no	10	9
DO51099	CPCG0258	Included	Prost-AdenoCA	PRAD-CA	CPCG0258-F1	SP112885	CPCG0258-F1	SA530473	no treatment	WGS	no	10	1
DO27326	TCGA-66-2759	Included	Lung-SCC	LUSC-US	TCGA-66-2759-01A	SP58342	TCGA-66-2759-01A-01R-0851-07	SA313676		WGS	no	1	6
DO36091	ICGC_PA131	Included	CNS-PiloAstro	PBCA-DE	ICGC_PA131	SP79395	ICGC_PA131	SA413850	no treatment	WGS	no	1	excluded
DO50446	OCCAMS-ED-041	Included	Eso-AdenoCA	ESAD-UK	OC-ED-041-S-T1	SP111099	LP6005500-DNA_H02	SA528930	no treatment	WGS	no	8	6
DO46779	ICGC_0452	Included	Panc-Endocrine	PAEN-AU	8051734	SP102597	8051734	SA506693	no treatment	WGS	no	2	3
DO45159	RK050	Included	Liver-HCC	LIRI-JP	RK050_C	SP99041	RK050_C	SA501571	no treatment	WGS	no	2	6
DO45307	RK316	Included	Biliary-AdenoCA	LIRI-JP	RK316_C01	SP99341	RK316_C01	SA501626	chemotherapy	WGS	no	excluded	excluded
DO51051	CPCG0078	Included	Prost-AdenoCA	PRAD-CA	CPCG0078-F1	SP112789	CPCG0078-F1	SA530440	no treatment	WGS	no	5	2
DO4080	TCGA-A7-A0CE	Included	Breast-AdenoCA	BRCA-US	TCGA-A7-A0CE-01A	SP8660	TCGA-A7-A0CE-01A-11D-A12L-09	SA30223		WGS	no	5	4
DO1281	TCGA-AR-A2LK	Included	Breast-LobularCA	BRCA-US	TCGA-AR-A2LK-01A	SP2781	TCGA-AR-A2LK-01A-11D-A17W-09	SA19615		WGS	no	excluded	excluded
DO6368	15	Included	Lymph-CLL	CLLE-ES	015-0038-01TD	SP13297	015-0038-01TD	SA542384	no treatment	WGS	no	3	excluded
DO34720	ICGC_0301	Included	Panc-AdenoCA	PACA-AU	8068579	SP110816	8068579	SA528754	no treatment	WGS	no	1	excluded
DO224498	CGP_donor_GC00008	Included	Stomach-AdenoCA	GACA-CN	CGP_specimen_GC12305T	SP135194	GC12305T	SA569072	no treatment	WGS	no	2	5
DO220894	MELA-0200	Included	Skin-Melanoma	MELA-AU	EXTERN-MELA-20140526-099	SP124412	EXTERN-MELA-20140526-099	SA557486	surgery	WGS	no	7	10
DO6255	TCGA-EX-A1H5	Included	Cervix-SCC	CESC-US	TCGA-EX-A1H5-01A	SP13084	TCGA-EX-A1H5-01A-31D-A34H-09	SA492581		WGS	no	excluded	excluded
DO46977	C0073	Included	Kidney-RCC	RECA-EU	C0073T	SP103213	C0073T	SA507548	no treatment	WGS	no	10	excluded
DO35545	ICGC_MB9	Included	CNS-Medullo	PBCA-DE	ICGC_MB9	SP78666	ICGC_MB9	SA413298	no treatment	WGS	no	8	10
DO45309	RK317	Included	Biliary-AdenoCA	LIRI-JP	RK317_C01	SP99345	RK317_C01	SA501630	no treatment	WGS	no	excluded	excluded
DO45161	RK051	Included	Liver-HCC	LIRI-JP	RK051_C01	SP99045	RK051_C01	SA501575	no treatment	WGS	no	4	excluded
DO51522	PCSI_0294	Included	Panc-AdenoCA	PACA-CA	PCSI_0294_Pa_P_526	SP125785	PCSI_0294_Pa_P_526	SA533668	no treatment	WGS	no	3	excluded
DO46745	ICGC_0427	Included	Panc-Endocrine	PAEN-AU	8051709	SP102489	8051709	SA506656	no treatment	WGS	no	5	10
DO10858	OCCAMS-PS-008	Included	Eso-AdenoCA	ESAD-UK	Cou1-0035C	SP23502	SS6003149	SA130963		WGS	no	10	2
DO11148	TCGA-14-1034	Included	CNS-GBM	GBM-US	TCGA-14-1034-01A	SP24129	TCGA-14-1034-01A-01R-1849-01	SA144446		WGS	no	7	8
DO34905	ICGC_0321	Included	Panc-AdenoCA	PACA-AU	8061178	SP77203	8061178	SA412067	no treatment	WGS	no	4	9
DO34696	ICGC_0296	Included	Panc-AdenoCA	PACA-AU	8057714	SP76515	8057714	SA411389	no treatment	WGS	no	10	2
DO51510	PCSI_0142	Included	Panc-AdenoCA	PACA-CA	PCSI_0142_Pa_P_526	SP125706	PCSI_0142_Pa_P_526	SA533652	no treatment	WGS	no	5	excluded
DO50855	RK326	Included	Liver-HCC	LIRI-JP	RK326_C01	SP112300	RK326_C01	SA529897	no treatment	WGS	no	6	excluded
DO4018	TCGA-E2-A1LG	Included	Breast-LobularCA	BRCA-US	TCGA-E2-A1LG-01A	SP8532	TCGA-E2-A1LG-01A-21D-A14K-09	SA28475		WGS	no	excluded	excluded
DO51542	PCSI_0456	Included	Panc-AdenoCA	PACA-CA	ASHPC_0026_Pa_P	SP125705	ASHPC_0026_Pa_P	SA533768	no treatment	WGS	no	4	3
DO822	TCGA-DK-A1AG	Included	Bladder-TCC	BLCA-US	TCGA-DK-A1AG-01A	SP1712	TCGA-DK-A1AG-01A-11D-A13W-08	SA5378		WGS	no	excluded	excluded
DO50365	OCCAMS-RS-006	Included	Eso-AdenoCA	ESAD-UK	OC-RS-006-E-T1	SP111069	LP6005500-DNA_H01	SA528896	no treatment	WGS	no	4	1
DO220116	TCGA-FX-A2QS	Included	Bone-Leiomyo	SARC-US	TCGA-FX-A2QS-01A	SP122361	TCGA-FX-A2QS-01A-11D-A21Q-09	SA553714		WGS	no	excluded	excluded
DO45163	RK052	Included	Liver-HCC	LIRI-JP	RK052_C01	SP99049	RK052_C01	SA501579	no treatment	WGS	no	5	6
DO6410	44	Included	Lymph-CLL	CLLE-ES	044-0092-01TD	SP13339	044-0092-01TD	SA86450	no treatment	WGS	no	4	excluded
DO36572	TCGA-AG-3901	Included	ColoRect-AdenoCA	READ-US	TCGA-AG-3901-01A	SP80657	TCGA-AG-3901-01A-01D-1989-10	SA427144		WGS	no	4	6
DO52512	EOPC-037	Included	Prost-AdenoCA	EOPC-DE	EOPC-037_tumor_01	SP116264	EOPC-037_tumor_01	SA541750	no treatment	WGS	no	excluded	excluded
DO219967	TCGA-DX-A3LU	Included	Bone-Leiomyo	SARC-US	TCGA-DX-A3LU-01A	SP121837	TCGA-DX-A3LU-01A-11D-A21Q-09	SA554674		WGS	no	excluded	excluded
DO51488	PCSI_0253	Included	Panc-AdenoCA	PACA-CA	PCSI_0253_Pa_P_526	SP125715	PCSI_0253_Pa_P_526	SA533714	no treatment	WGS	no	8	excluded
DO48991	TCGA-C5-A1BF	Included	Cervix-SCC	CESC-US	TCGA-C5-A1BF-01B	SP107603	TCGA-C5-A1BF-01B-11D-A200-09	SA517802		WGS	no	excluded	excluded
DO27334	TCGA-66-2793	Included	Lung-SCC	LUSC-US	TCGA-66-2793-01A	SP58349	TCGA-66-2793-01A-01R-1201-07	SA313760		WGS	no	1	7
DO46792	CPCG0099	Included	Prost-AdenoCA	PRAD-CA	CPCG0099-F1	SP102630	CPCG0099-F1	SA506746	no treatment	WGS	no	10	excluded
DO35576	ICGC_MB39	Included	CNS-Medullo	PBCA-DE	ICGC_MB39	SP78721	ICGC_MB39	SA413520	no treatment	WGS	no	4	excluded
DO50857	RK337	Included	Liver-HCC	LIRI-JP	RK337_C01	SP112304	RK337_C01	SA529901	no treatment	WGS	no	9	8
DO38946	TCGA-DE-A0Y3	Included	Thy-AdenoCA	THCA-US	TCGA-DE-A0Y3-01B	SP85582	TCGA-DE-A0Y3-01B-11D-A10S-08	SA448334		WGS	no	1	excluded
DO222292	CGP_donor_GC00004	Included	Stomach-AdenoCA	GACA-CN	CGP_specimen_GC12195T	SP135186	GC12195T	SA569081	no treatment	WGS	no	9	6
DO52512	EOPC-037	Included	Prost-AdenoCA	EOPC-DE	EOPC-037_tumor_01	SP116264	EOPC-037_tumor_01	SA541750	no treatment	WGS	no	excluded	excluded
DO220861	MELA-0052	Included	Skin-Melanoma	MELA-AU	EXTERN-MELA-20140514-018	SP124333	EXTERN-MELA-20140514-018	SA557369	surgery	WGS	no	4	5
DO38380	TCGA-CG-4442	Included	Stomach-AdenoCA	STAD-US	TCGA-CG-4442-01A	SP84392	TCGA-CG-4442-01A-01R-1157-13	SA443372		WGS	MSI	excluded	excluded
DO51142	CPCG0375	Included	Prost-AdenoCA	PRAD-CA	CPCG0375-F1	SP112971	CPCG0375-F1	SA530622	no treatment	WGS	no	2	excluded
DO15014	TCGA-CV-5973	Included	Head-SCC	HNSC-US	TCGA-CV-5973-01A	SP31790	TCGA-CV-5973-01A-11R-1686-07	SA189048		WGS	no	7	6
DO23513	RK053	Included	Liver-HCC	LIRI-JP	RK053_C01	SP50107	RK053_C01	SA270390	no treatment	WGS	no	7	8
DO44744	CHC205	Included	Liver-HCC	LICA-FR	CHC205T	SP97685	CHC205T	SA499746	no treatment	WGS	no	9	excluded
DO217822	CGP_donor_GC00051	Included	Stomach-AdenoCA	GACA-CN	CGP_specimen_GC13776T	SP135420	GC13776T	SA542486	no treatment	WGS	no	10	excluded
DO220871	MELA-0070	Included	Skin-Melanoma	MELA-AU	EXTERN-MELA-20140514-056	SP124359	EXTERN-MELA-20140514-056	SA557416	surgery	WGS	no	4	2
DO35098	PCSI_0019	Included	Panc-AdenoCA	PACA-CA	PCSI_0019_Pa_P_526	SP116962	PCSI_0019_Pa_P_526	SA520264	no treatment	WGS	no	4	6
DO220848	MELA-0011	Included	Skin-Melanoma	MELA-AU	EXTERN-MELA-20140505-020	SP124286	EXTERN-MELA-20140505-020	SA557327	surgery	WGS	no	5	8
DO44875	TCGA-DD-A3A6	Included	Liver-HCC	LIHC-US	TCGA-DD-A3A6-01A	SP98060	TCGA-DD-A3A6-01A-11D-A22F-10	SA500054		WGS	no	5	2
DO35544	ICGC_MB8	Included	CNS-Medullo	PBCA-DE	ICGC_MB8	SP78665	ICGC_MB8	SA413294	no treatment	WGS	no	7	excluded
DO33168	ICGC_0099	Included	Panc-AdenoCA	PACA-AU	8067507	SP110770	8067507	SA528682	no treatment	WGS	no	4	7
DO51468	PCSI_0269	Included	Panc-AdenoCA	PACA-CA	PCSI_0269_Pa_P_526	SP117660	PCSI_0269_Pa_P_526	SA533702	no treatment	WGS	no	7	8
DO50859	RK338	Included	Liver-HCC	LIRI-JP	RK338_C01	SP112310	RK338_C01	SA529905	no treatment	WGS	no	8	3
DO6742	723	Included	Lymph-CLL	CLLE-ES	723-03-2TD	SP13671	723-03-2TD	SA542397	no treatment	WGS	no	7	excluded
DO35892	ICGC_PA17	Included	CNS-PiloAstro	PBCA-DE	ICGC_PA17	SP79195	ICGC_PA17	SA413586	no treatment	WGS	no	1	4
DO50398	OCCAMS-ST-037	Included	Eso-AdenoCA	ESAD-UK	OC-ST-037-E-T1	SP111043	LP6005334-DNA_H03	SA528864		WGS	no	3	2
DO45165	RK054	Included	Liver-HCC	LIRI-JP	RK054_C01	SP99053	RK054_C01	SA501583	no treatment	WGS	no	1	4
DO44974	TCGA-ED-A459	Included	Liver-HCC	LIHC-US	TCGA-ED-A459-01A	SP98289	TCGA-ED-A459-01A-11D-A25V-10	SA500737		WGS	no	10	7
DO32893	ICGC_0031	Included	Panc-AdenoCA	PACA-AU	8014807	SP69812	8014807	SA408698	surgery	WGS	no	7	4
DO46334	AOCS-059	Included	Ovary-AdenoCA	OV-AU	AOCS-059-1	SP101536	AOCS-059-1-8	SA505363	no treatment	WGS	no	9	3
DO51067	CPCG0166	Included	Prost-AdenoCA	PRAD-CA	CPCG0166-F1	SP112821	CPCG0166-F1	SA530479	no treatment	WGS	no	5	6
DO49956	TCGA-EK-A2RM	Included	Cervix-SCC	CESC-US	TCGA-EK-A2RM-01A	SP109957	TCGA-EK-A2RM-01A-21D-A18J-09	SA525054		WGS	no	excluded	excluded
DO51063	CPCG0127	Included	Prost-AdenoCA	PRAD-CA	CPCG0127-F1	SP112813	CPCG0127-F1	SA530464	no treatment	WGS	no	5	excluded
DO548	TCGA-DK-A1AA	Included	Bladder-TCC	BLCA-US	TCGA-DK-A1AA-01A	SP1114	TCGA-DK-A1AA-01A-11D-A13W-08	SA1181		WGS	no	excluded	excluded
DO29146	TCGA-10-0938	Included	Ovary-AdenoCA	OV-US	TCGA-10-0938-01A	SP62110	TCGA-10-0938-01A-02D-A312-08	SA520043		WGS	no	9	6
DO45167	RK055	Included	Liver-HCC	LIRI-JP	RK055_C01	SP99057	RK055_C01	SA501587	no treatment	WGS	no	3	excluded
DO45065	HX25	Included	Liver-HCC	LINC-JP	HX25T	SP98869	HX25T	SA501401		WGS	no	6	1
DO30340	TCGA-36-1574	Included	Ovary-AdenoCA	OV-US	TCGA-36-1574-01A	SP64546	TCGA-36-1574-01A-01R-1566-13	SA335572		WGS	no	6	3
DO14264	TCGA-BB-4225	Included	Head-SCC	HNSC-US	TCGA-BB-4225-01A	SP30143	TCGA-BB-4225-01A-01R-1436-07	SA194218		WGS	no	4	8
DO45169	RK056	Included	Liver-HCC	LIRI-JP	RK056_C01	SP99061	RK056_C01	SA501591	other therapy	WGS	no	8	6
DO52171	TCGA-BW-A5NO	Included	Liver-HCC	LIHC-US	TCGA-BW-A5NO-01A	SP115498	TCGA-BW-A5NO-01A-11D-A27I-10	SA540506		WGS	no	1	excluded
DO36969	TCGA-AF-2691	Included	ColoRect-AdenoCA	READ-US	TCGA-AF-2691-01A	SP81494	TCGA-AF-2691-01A-01R-0821-07	SA422849		WGS	no	6	excluded
DO27773	4159170	Included	Lymph-BNHL	MALY-DE	tumor_4159170	SP59292	tumor_4159170	SA320854	no treatment	WGS	no	3	10
DO220474	TCGA-KN-8425	Included	Kidney-ChRCC	KICH-US	TCGA-KN-8425-01A	SP123967	TCGA-KN-8425-01A-11D-2310-10	SA556434		WGS	no	10	7
DO35350	PCSI_0048	Included	Panc-AdenoCA	PACA-CA	PCSI_0048_Pa_P_526	SP117643	PCSI_0048_Pa_P_526	SA520304	no treatment	WGS	no	6	excluded
DO218230	CGP_donor_GC00027	Included	Stomach-AdenoCA	GACA-CN	CGP_specimen_GC12343T	SP135258	GC12343T	SA543211	no treatment	WGS	no	9	7
DO52681	4128477	Included	Lymph-BNHL	MALY-DE	tumor_4128477	SP116683	tumor_4128477	SA542075	no treatment	WGS	no	1	2
DO17977	TCGA-CJ-4918	Included	Kidney-RCC	KIRC-US	TCGA-CJ-4918-01A	SP37903	TCGA-CJ-4918-01A-01D-2101-10	SA250087		WGS	no	1	8
DO221541	PCSI_0472	Included	Panc-AdenoCA	PACA-CA	PCSI_0472_Pa_P_526	SP125713	PCSI_0472_Pa_P_526	SA558699	no treatment	WGS	no	2	10
DO14232	TCGA-BA-5556	Included	Head-SCC	HNSC-US	TCGA-BA-5556-01A	SP30071	TCGA-BA-5556-01A-01R-1514-07	SA192462		WGS	no	3	1
DO23514	RK057	Included	Liver-HCC	LIRI-JP	RK057_C01	SP50109	RK057_C01	SA270392	other therapy	WGS	no	10	excluded
DO27813	4101316	Included	Lymph-BNHL	MALY-DE	tumor_4101316	SP59372	tumor_4101316	SA320974	no treatment	WGS	no	10	6
DO43739	TCGA-BS-A0U9	Included	Uterus-AdenoCA	UCEC-US	TCGA-BS-A0U9-01B	SP95406	TCGA-BS-A0U9-01B-21D-A10M-09	SA482408		WGS	no	9	5
DO41951	TCGA-AP-A05D	Included	Uterus-AdenoCA	UCEC-US	TCGA-AP-A05D-01A	SP91746	TCGA-AP-A05D-01A-11D-A013-09	SA484822		WGS	no	8	10
DO12382	TCGA-19-1389	Included	CNS-GBM	GBM-US	TCGA-19-1389-02A	SP26499	TCGA-19-1389-02A-21R-2005-01	SA184437		WGS	no	10	excluded
DO51137	CPCG0369	Included	Prost-AdenoCA	PRAD-CA	CPCG0369-F1	SP112961	CPCG0369-F1	SA530612	no treatment	WGS	no	8	3
DO220860	MELA-0051	Included	Skin-Melanoma	MELA-AU	EXTERN-MELA-20140514-017	SP124329	EXTERN-MELA-20140514-017	SA557366	surgery	WGS	no	9	excluded
DO45171	RK058	Included	Liver-HCC	LIRI-JP	RK058_C01	SP99065	RK058_C01	SA501595	other therapy	WGS	no	8	excluded
DO14420	TCGA-CR-7404	Included	Head-SCC	HNSC-US	TCGA-CR-7404-01A	SP30493	TCGA-CR-7404-01A-11D-2334-08	SA199271		WGS	no	3	7
DO35737	ICGC_MB108	Included	CNS-Medullo	PBCA-DE	ICGC_MB108	SP78935	ICGC_MB108	SA414167	no treatment	WGS	no	4	excluded
DO11238	TCGA-06-0152	GrayList	CNS-GBM	GBM-US	TCGA-06-0152-02A	SP24301	TCGA-06-0152-02A-01D-2280-08	SA147241		WGS	no	2	8
DO49954	TCGA-EK-A2RL	Included	Cervix-AdenoCA	CESC-US	TCGA-EK-A2RL-01A	SP109953	TCGA-EK-A2RL-01A-11D-A34H-09	SA525036		WGS	no	excluded	excluded
DO32900	ICGC_0033	Included	Panc-AdenoCA	PACA-AU	8015141	SP69838	8015141	SA408758	surgery	WGS	no	6	5
DO22890	TCGA-DD-A1E9	GrayList	Liver-HCC	LIHC-US	TCGA-DD-A1E9-01A	SP49235	TCGA-DD-A1E9-01A-21D-A152-10	SA269041		WGS	no	1	2
DO32980	ICGC_0054	Included	Panc-AdenoCA	PACA-AU	8016486	SP70106	8016486	SA409294	surgery	WGS	no	9	5
DO52509	EOPC-034	Included	Prost-AdenoCA	EOPC-DE	EOPC-034_tumor_01	SP116232	EOPC-034_tumor_01	SA541765	no treatment	WGS	no	excluded	excluded
DO51145	CPCG0380	Included	Prost-AdenoCA	PRAD-CA	CPCG0380-F1	SP112977	CPCG0380-F1	SA530628	no treatment	WGS	no	8	excluded
DO5661	TCGA-BH-A1FC	Included	Breast-AdenoCA	BRCA-US	TCGA-BH-A1FC-01A	SP11878	TCGA-BH-A1FC-01A-11D-A13L-09	SA71810		WGS	no	6	8
DO29850	TCGA-24-1466	Included	Ovary-AdenoCA	OV-US	TCGA-24-1466-01A	SP63546	TCGA-24-1466-01A-01D-A312-08	SA520122		WGS	no	7	4
DO26512	TCGA-68-7755	Included	Lung-SCC	LUSC-US	TCGA-68-7755-01A	SP56644	TCGA-68-7755-01A-11R-2125-07	SA310332		WGS	no	1	excluded
DO44890	TCGA-FV-A495	Included	Liver-HCC	LIHC-US	TCGA-FV-A495-01A	SP98096	TCGA-FV-A495-01A-11D-A25V-10	SA500830		WGS	no	2	excluded
DO48672	RK059	Included	Liver-HCC	LIRI-JP	RK059_C01	SP106993	RK059_C01	SA515214	no treatment	WGS	no	9	5
DO47076	C0040	Included	Kidney-RCC	RECA-EU	C0040T	SP103467	C0040T	SA507269	no treatment	WGS	no	2	4
DO16999	TCGA-BP-4327	Included	Kidney-RCC	KIRC-US	TCGA-BP-4327-01A	SP35849	TCGA-BP-4327-01A-01D-1995-10	SA229532		WGS	no	3	8
DO52141	ITNET-0695	Included	Panc-Endocrine	PAEN-IT	695T	SP135410	695T	SA570866	no treatment	WGS	no	10	2
DO52650	4134434	Included	Lymph-BNHL	MALY-DE	tumor_4134434	SP116610	tumor_4134434	SA542021	no treatment	WGS	no	5	6
DO22524	TCGA-DU-5874	Included	CNS-Oligo	LGG-US	TCGA-DU-5874-01A	SP48480	TCGA-DU-5874-01A-11D-1705-08	SA264336		WGS	no	excluded	excluded
DO8047	TCGA-AA-3685	Included	ColoRect-AdenoCA	COAD-US	TCGA-AA-3685-01A	SP17430	TCGA-AA-3685-01A-02D-1981-10	SA102816		WGS	no	6	excluded
DO220510	TCGA-KN-8432	Included	Kidney-ChRCC	KICH-US	TCGA-KN-8432-01A	SP123988	TCGA-KN-8432-01A-11D-2310-10	SA556600		WGS	no	1	6
DO22417	TCGA-HT-7695	Included	CNS-Oligo	LGG-US	TCGA-HT-7695-01A	SP48263	TCGA-HT-7695-01A-11D-2253-08	SA263196		WGS	no	excluded	excluded
DO28273	TCGA-13-0890	Included	Ovary-AdenoCA	OV-US	TCGA-13-0890-01A	SP60322	TCGA-13-0890-01A-01D-0447-09	SA359572		WGS	no	6	4
DO23515	RK060	Included	Liver-HCC	LIRI-JP	RK060_C01	SP50111	RK060_C01	SA270394	no treatment	WGS	no	10	excluded
DO52662	4166503	Included	Lymph-BNHL	MALY-DE	tumor_4166503	SP116638	tumor_4166503	SA542043	no treatment	WGS	no	1	excluded
DO51109	CPCG0324	Included	Prost-AdenoCA	PRAD-CA	CPCG0324-F1	SP112905	CPCG0324-F1	SA530512	no treatment	WGS	no	2	excluded
DO46795	CPCG0183	Included	Prost-AdenoCA	PRAD-CA	CPCG0183-F1	SP102647	CPCG0183-F1	SA506725	no treatment	WGS	no	9	7
DO48938	ICGC_MB170	Included	CNS-Medullo	PBCA-DE	ICGC_MB170	SP107458	ICGC_MB170	SA517270	no treatment	WGS	no	2	7
DO4449	TCGA-E2-A152	Included	Breast-AdenoCA	BRCA-US	TCGA-E2-A152-01A	SP9433	TCGA-E2-A152-01A-11D-A19H-09	SA40403		WGS	no	3	6
DO48916	ICGC_MB127	GrayList	CNS-Medullo	PBCA-DE	ICGC_MB127	SP107408	ICGC_MB127	SA517420	no treatment	WGS	no	6	excluded
DO36015	ICGC_PA86	Included	CNS-PiloAstro	PBCA-DE	ICGC_PA86	SP79318	ICGC_PA86	SA413750	no treatment	WGS	no	4	8
DO46352	AOCS-078	Included	Ovary-AdenoCA	OV-AU	AOCS-078-1	SP101576	AOCS-078-1-9	SA505503	no treatment	WGS	no	1	10
DO52722	802	Included	Lymph-CLL	CLLE-ES	802-01-11TD	SP116776	802-01-11TD	SA542211	no treatment	WGS	no	8	excluded
DO6754	785	Included	Lymph-CLL	CLLE-ES	785-1836-01TD	SP13683	785-1836-01TD	SA85722	no treatment	WGS	no	5	9
DO27795	4112512	Included	Lymph-BNHL	MALY-DE	tumor_4112512	SP59336	tumor_4112512	SA320920	no treatment	WGS	no	5	4
DO45173	RK061	Included	Liver-HCC	LIRI-JP	RK061_C01	SP99069	RK061_C01	SA501599	no treatment	WGS	no	3	excluded
DO15110	TCGA-CN-4737	Included	Head-SCC	HNSC-US	TCGA-CN-4737-01A	SP32014	TCGA-CN-4737-01A-01R-1436-07	SA190249		WGS	no	10	3
DO46992	C0081	Included	Kidney-RCC	RECA-EU	C0081T	SP103261	C0081T	SA507584	no treatment	WGS	no	9	10
DO36254	TCGA-CH-5771	Included	Prost-AdenoCA	PRAD-US	TCGA-CH-5771-01A	SP79971	TCGA-CH-5771-01A-21D-1576-08	SA414744		WGS	no	10	4
DO35857	ICGC_MB139	Included	CNS-Medullo	PBCA-DE	ICGC_MB139	SP79160	ICGC_MB139	SA413538	no treatment	WGS	no	10	2
DO22106	TCGA-HT-7602	Included	CNS-Oligo	LGG-US	TCGA-HT-7602-01A	SP47628	TCGA-HT-7602-01A-21D-2086-08	SA261184		WGS	no	excluded	excluded
DO39847	TCGA-FE-A22Z	Included	Thy-AdenoCA	THCA-US	TCGA-FE-A22Z-01A	SP87446	TCGA-FE-A22Z-01A-11R-A16R-07	SA447914		WGS	no	2	excluded
DO36881	TCGA-EI-6917	GrayList	ColoRect-AdenoCA	READ-US	TCGA-EI-6917-01A	SP81312	TCGA-EI-6917-01A-11R-1928-07	SA421301		WGS	no	3	9
DO217814	CGP_donor_GC00020	Included	Stomach-AdenoCA	GACA-CN	CGP_specimen_GC12335T	SP135234	GC12335T	SA542473	no treatment	WGS	no	6	5
DO51093	CPCG0248	Included	Prost-AdenoCA	PRAD-CA	CPCG0248-F1	SP112873	CPCG0248-F1	SA530586	no treatment	WGS	no	7	excluded
DO46542	AOCS-150	Included	Ovary-AdenoCA	OV-AU	AOCS-150-13	SP102010	AOCS-150-4-5	SA505650	other therapy	WGS	no	2	excluded
DO48959	ICGC_MB205	Included	CNS-Medullo	PBCA-DE	ICGC_MB205	SP107479	ICGC_MB205	SA517288	no treatment	WGS	no	7	4
DO49181	ICGC_0507	Included	Panc-AdenoCA	PACA-AU	8069060	SP108059	8069060	SA518748	no treatment	WGS	no	8	5
DO49168	ICGC_0536	Included	Panc-AdenoCA	PACA-AU	8070208	SP108020	8070208	SA518866	no treatment	WGS	no	6	7
DO45175	RK062	Included	Liver-HCC	LIRI-JP	RK062_C01	SP99073	RK062_C01	SA501603	no treatment	WGS	no	1	7
DO44496	TCGA-B9-A44B	Included	Kidney-RCC	KIRP-US	TCGA-B9-A44B-01A	SP97194	TCGA-B9-A44B-01A-11D-A25F-10	SA495518		WGS	no	10	8
DO37409	TCGA-DA-A1HY	Included	Skin-Melanoma	SKCM-US	TCGA-DA-A1HY-06A	SP82399	TCGA-DA-A1HY-06A-11D-A19A-08	SA433463		WGS	no	10	excluded
DO221124	4138527	Included	Lymph-BNHL	MALY-DE	tumor_4138527	SP124971	tumor_4138527	SA557668	no treatment	WGS	no	5	excluded
DO51507	PCSI_0341	Included	Panc-AdenoCA	PACA-CA	PCSI_0341_Pa_P_526	SP117760	PCSI_0341_Pa_P_526	SA533730	no treatment	WGS	no	4	excluded
DO10835	EOPC-024	Included	Prost-AdenoCA	EOPC-DE	EOPC-024_tumor	SP23481	EOPC-024_tumor	SA130886	no treatment	WGS	no	9	excluded
DO222306	TCGA-FF-8042	Included	Lymph-BNHL	DLBC-US	TCGA-FF-8042-01A	SP127634	TCGA-FF-8042-01A-11R-2213-07	SA560603		WGS	no	7	1
DO220859	MELA-0050	Included	Skin-Melanoma	MELA-AU	EXTERN-MELA-20140514-016	SP124326	EXTERN-MELA-20140514-016	SA557361	surgery	WGS	no	6	3
DO26976	TCGA-56-7582	Included	Lung-SCC	LUSC-US	TCGA-56-7582-01A	SP57629	TCGA-56-7582-01A-11R-2045-07	SA307654		WGS	no	5	2
DO46602	AOCS-169	Included	Ovary-AdenoCA	OV-AU	AOCS-169-1	SP102168	AOCS-169-1-0	SA505885	other therapy	WGS	no	2	excluded
DO35979	ICGC_PA65	Included	CNS-PiloAstro	PBCA-DE	ICGC_PA65	SP79282	ICGC_PA65	SA413702	no treatment	WGS	no	5	2
DO45089	HX37	Included	Liver-HCC	LINC-JP	HX37T	SP98893	HX37T	SA501423		WGS	no	10	excluded
DO28233	TCGA-10-0937	Included	Ovary-AdenoCA	OV-US	TCGA-10-0937-01A	SP60243	TCGA-10-0937-01A-02D-A324-10	SA518890		WGS	no	10	excluded
DO45177	RK063	Included	Liver-HCC	LIRI-JP	RK063_C	SP99077	RK063_C	SA501607	other therapy	WGS	no	3	5
DO48902	ICGC_MB77	Included	CNS-Medullo	PBCA-DE	ICGC_MB77	SP107377	ICGC_MB77	SA517362	no treatment	WGS	no	6	excluded
DO44086	TCGA-NH-A50T	Included	ColoRect-AdenoCA	COAD-US	TCGA-NH-A50T-01A	SP96110	TCGA-NH-A50T-01A-11D-A28G-10	SA491162		WGS	no	9	6
DO51136	CPCG0368	Included	Prost-AdenoCA	PRAD-CA	CPCG0368-F1	SP112959	CPCG0368-F1	SA530610	no treatment	WGS	no	1	7
DO45043	HX14	Included	Liver-HCC	LINC-JP	HX14T	SP98847	HX14T	SA501379		WGS	no	4	7
DO46412	AOCS-116	Included	Ovary-AdenoCA	OV-AU	AOCS-116-1	SP101716	AOCS-116-1-3	SA505950	no treatment	WGS	no	10	8
DO51122	CPCG0352	Included	Prost-AdenoCA	PRAD-CA	CPCG0352-F1	SP112931	CPCG0352-F1	SA530562	no treatment	WGS	no	2	3
DO35739	ICGC_MB110	Included	CNS-Medullo	PBCA-DE	ICGC_MB110	SP78937	ICGC_MB110	SA414171	no treatment	WGS	no	10	8
DO51594	TCGA-DG-A2KJ	Included	Cervix-SCC	CESC-US	TCGA-DG-A2KJ-01A	SP114020	TCGA-DG-A2KJ-01A-11D-A18J-09	SA534591		WGS	no	excluded	excluded
DO51506	PCSI_0357	Included	Panc-AdenoCA	PACA-CA	ASHPC_0019_Pa_P	SP116968	ASHPC_0019_Pa_P	SA542454	no treatment	WGS	no	7	8
DO51089	CPCG0238	Included	Prost-AdenoCA	PRAD-CA	CPCG0238-F1	SP112865	CPCG0238-F1	SA530571	no treatment	WGS	no	1	excluded
DO51477	PCSI_0256	Included	Panc-AdenoCA	PACA-CA	PCSI_0256_Pa_P_526	SP125775	PCSI_0256_Pa_P_526	SA533815	combined chemo+radiation therapy	WGS	no	1	7
DO52713	473	Included	Lymph-CLL	CLLE-ES	473-02-1TD	SP116758	473-02-1TD	SA542193	no treatment	WGS	no	10	3
DO52137	ITNET-0152	Included	Panc-Endocrine	PAEN-IT	PET152T	SP135372	PET152T	SA570859	no treatment	WGS	no	6	1
DO22195	TCGA-E1-5318	Included	CNS-Oligo	LGG-US	TCGA-E1-5318-01A	SP47808	TCGA-E1-5318-01A-01D-1468-08	SA263853		WGS	no	excluded	excluded
DO51170	ITNET-1257	Included	Panc-Endocrine	PAEN-AU	1257T	SP117223	1257T	SA542879	no treatment	WGS	no	1	4
DO45179	RK064	Included	Liver-HCC	LIRI-JP	RK064_C01	SP99081	RK064_C01	SA501611	no treatment	WGS	no	2	3
DO695	TCGA-BT-A20Q	Included	Bladder-TCC	BLCA-US	TCGA-BT-A20Q-01A	SP1431	TCGA-BT-A20Q-01A-11D-A14W-08	SA3805		WGS	no	excluded	excluded
DO51158	CPCG0413	Included	Prost-AdenoCA	PRAD-CA	CPCG0413-F1	SP113003	CPCG0413-F1	SA530654	no treatment	WGS	no	5	2
DO220911	MELA-0256	Included	Skin-Melanoma	MELA-AU	EXTERN-MELA-20140924-119	SP124458	EXTERN-MELA-20140924-119	SA557541	surgery	WGS	no	8	9
DO52129	ITNET-0124	Included	Panc-Endocrine	PAEN-IT	PET124T	SP135328	PET124T	SA570847	no treatment	WGS	no	8	excluded
DO52725	832	Included	Lymph-CLL	CLLE-ES	832-01-3TD	SP116782	832-01-3TD	SA542217	no treatment	WGS	no	1	3
DO35959	ICGC_PA55	Included	CNS-PiloAstro	PBCA-DE	ICGC_PA55	SP79261	ICGC_PA55	SA413672	no treatment	WGS	no	5	excluded
DO44806	CHC320	Included	Liver-HCC	LICA-FR	CHC320T	SP97747	CHC320T	SA499801	no treatment	WGS	no	6	excluded
DO26653	TCGA-21-1078	Included	Lung-SCC	LUSC-US	TCGA-21-1078-01A	SP56941	TCGA-21-1078-01A-01D-1521-08	SA317999		WGS	no	8	9
DO42240	TCGA-BS-A0V8	Included	Uterus-AdenoCA	UCEC-US	TCGA-BS-A0V8-01A	SP92332	TCGA-BS-A0V8-01A-11D-A122-09	SA489774		WGS	no	9	excluded
DO37587	TCGA-ER-A19L	Included	Skin-Melanoma	SKCM-US	TCGA-ER-A19L-06A	SP82756	TCGA-ER-A19L-06A-12D-A197-08	SA438092		WGS	no	8	3
DO34793	ICGC_0312	Included	Panc-AdenoCA	PACA-AU	8058333	SP76867	8058333	SA411737	no treatment	WGS	no	3	9
DO45181	RK065	Included	Liver-HCC	LIRI-JP	RK065_C01	SP99085	RK065_C01	SA501615	other therapy	WGS	no	2	1
DO37074	TCGA-AG-4007	Included	ColoRect-AdenoCA	READ-US	TCGA-AG-4007-01A	SP81711	TCGA-AG-4007-01A-01R-1119-07	SA424758		WGS	no	7	excluded
DO41943	TCGA-B5-A0JN	Included	Uterus-AdenoCA	UCEC-US	TCGA-B5-A0JN-01A	SP91730	TCGA-B5-A0JN-01A-11D-A10B-09	SA484672		WGS	no	6	4
DO52673	4196670	Included	Lymph-BNHL	MALY-DE	tumor_4196670	SP116665	tumor_4196670	SA542087	no treatment	WGS	no	1	excluded
DO1328	TCGA-AC-A2BK	Included	Breast-AdenoCA	BRCA-US	TCGA-AC-A2BK-01A	SP2881	TCGA-AC-A2BK-01A-11R-A21T-07	SA24258		WGS	no	9	excluded
DO50364	OCCAMS-QE-095	Included	Eso-AdenoCA	ESAD-UK	OC-QE-095-S-T1	SP111024	LP6005690-DNA_B03	SA528838	no treatment	WGS	no	1	7
DO51157	CPCG0412	Included	Prost-AdenoCA	PRAD-CA	CPCG0412-F1	SP113001	CPCG0412-F1	SA530652	no treatment	WGS	no	7	3
DO37627	TCGA-FS-A1ZD	Included	Skin-Melanoma	SKCM-US	TCGA-FS-A1ZD-06A	SP82836	TCGA-FS-A1ZD-06A-11D-A197-08	SA438657		WGS	no	3	5
DO45183	RK066	Included	Liver-HCC	LIRI-JP	RK066_C01	SP99089	RK066_C01	SA501619	other therapy	WGS	no	6	excluded
DO48925	ICGC_MB154	Included	CNS-Medullo	PBCA-DE	ICGC_MB154	SP107444	ICGC_MB154	SA517260	no treatment	WGS	no	8	2
DO3458	TCGA-AO-A03L	Included	Breast-AdenoCA	BRCA-US	TCGA-AO-A03L-01A	SP7378	TCGA-AO-A03L-01A-41D-A19H-09	SA12991		WGS	no	6	1
DO46961	C0065	Included	Kidney-RCC	RECA-EU	C0065T	SP103156	C0065T	SA507503	no treatment	WGS	no	9	8
DO35925	ICGC_PA34	Included	CNS-PiloAstro	PBCA-DE	ICGC_PA34	SP79228	ICGC_PA34	SA413630	no treatment	WGS	no	3	4
DO6388	26	Included	Lymph-CLL	CLLE-ES	026-0061-01TD	SP13317	026-0061-01TD	SA542386	no treatment	WGS	no	4	10
DO49736	TCGA-B1-A47M	Included	Kidney-RCC	KIRP-US	TCGA-B1-A47M-01A	SP109470	TCGA-B1-A47M-01A-11D-A25F-10	SA521664		WGS	no	6	3
DO52677	4147081	Included	Lymph-BNHL	MALY-DE	tumor_4147081	SP116674	tumor_4147081	SA542123	no treatment	WGS	no	9	8
DO47000	C0085	Included	Kidney-RCC	RECA-EU	C0085T	SP103288	C0085T	SA507132	no treatment	WGS	no	7	4
DO45185	RK067	Included	Liver-HCC	LIRI-JP	RK067_C01	SP99093	RK067_C01	SA501623	other therapy	WGS	no	4	excluded
DO50345	OCCAMS-AH-127	Included	Eso-AdenoCA	ESAD-UK	OC-AH-127-E-T4	SP111011	LP2000104-DNA_A01	SA528823	no treatment	WGS	no	6	4
DO51501	PCSI_0345	Included	Panc-AdenoCA	PACA-CA	PCSI_0345_Pa_P_526	SP125731	PCSI_0345_Pa_P_526	SA533724	no treatment	WGS	no	10	6
DO30060	TCGA-24-1558	Included	Ovary-AdenoCA	OV-US	TCGA-24-1558-01A	SP63966	TCGA-24-1558-01A-01R-1566-13	SA327121		WGS	no	10	2
DO4635	TCGA-BH-A0AV	Included	Breast-AdenoCA	BRCA-US	TCGA-BH-A0AV-01A	SP9816	TCGA-BH-A0AV-01A-31D-A10Y-09	SA45294		WGS	no	3	10
DO22836	TCGA-DD-A1EB	Included	Liver-HCC	LIHC-US	TCGA-DD-A1EB-01A	SP49114	TCGA-DD-A1EB-01A-11D-A12Z-10	SA267454		WGS	no	1	4
DO35841	ICGC_MB129	Included	CNS-Medullo	PBCA-DE	ICGC_MB129	SP79144	ICGC_MB129	SA413510	no treatment	WGS	no	1	excluded
DO51499	PCSI_0504	Included	Panc-AdenoCA	PACA-CA	PCSI_0504_Pa_P_526	SP125733	PCSI_0504_Pa_P_526	SA533713	no treatment	WGS	no	2	excluded
DO39798	TCGA-FK-A3SE	Included	Thy-AdenoCA	THCA-US	TCGA-FK-A3SE-01A	SP87337	TCGA-FK-A3SE-01A-11D-A22D-08	SA447303		WGS	no	6	excluded
DO48950	ICGC_MB185	Included	CNS-Medullo	PBCA-DE	ICGC_MB185	SP107469	ICGC_MB185	SA517280	no treatment	WGS	no	1	6
DO48900	ICGC_MB75	Included	CNS-Medullo	PBCA-DE	ICGC_MB75	SP107373	ICGC_MB75	SA517355	no treatment	WGS	no	4	7
DO49193	ICGC_0526	Included	Panc-AdenoCA	PACA-AU	8069453	SP108088	8069453	SA518816	no treatment	WGS	no	8	7
DO51989	776	Included	Lymph-CLL	CLLE-ES	776-01-5TR	SP115023	776-01-5TR	SA538948	no treatment	WGS	no	7	excluded
DO51096	CPCG0251	Included	Prost-AdenoCA	PRAD-CA	CPCG0251-F1	SP112879	CPCG0251-F1	SA530599	no treatment	WGS	no	6	8
DO52711	343	Included	Lymph-CLL	CLLE-ES	343-03-4TD	SP116754	343-03-4TD	SA542189	no treatment	WGS	no	6	7
DO11860	TCGA-06-0744	Included	CNS-GBM	GBM-US	TCGA-06-0744-01A	SP25518	TCGA-06-0744-01A-01D-1492-08	SA167759		WGS	no	3	4
DO52717	594	Included	Lymph-CLL	CLLE-ES	594-01-1TD	SP116766	594-01-1TD	SA542201	no treatment	WGS	no	5	1
DO45187	RK068	Included	Liver-HCC	LIRI-JP	RK068_C	SP99097	RK068_C	SA501627	no treatment	WGS	no	1	excluded
DO35216	PCSI_0023	Included	Panc-AdenoCA	PACA-CA	PCSI_0023_Pa_P	SP78502	PCSI_0023_Pa_P	SA413079	no treatment	WGS	no	10	4
DO483	TCGA-DK-A1A7	Included	Bladder-TCC	BLCA-US	TCGA-DK-A1A7-01A	SP975	TCGA-DK-A1A7-01A-11D-A13W-08	SA4012		WGS	no	excluded	excluded
DO42544	TCGA-AX-A1CI	Included	Uterus-AdenoCA	UCEC-US	TCGA-AX-A1CI-01A	SP92947	TCGA-AX-A1CI-01A-11D-A135-09	SA462416		WGS	no	7	5
DO36127	ICGC_PA145	Included	CNS-PiloAstro	PBCA-DE	ICGC_PA145	SP79431	ICGC_PA145	SA413888	no treatment	WGS	no	7	excluded
DO48921	ICGC_MB147	GrayList	CNS-Medullo	PBCA-DE	ICGC_MB147	SP107439	ICGC_MB147	SA517256	no treatment	WGS	no	8	7
DO50338	OCCAMS-AH-077	Included	Eso-AdenoCA	ESAD-UK	OC-AH-077-E-B1	SP111082	LP6007538-DNA_A01	SA528908		WGS	no	7	5
DO50403	OCCAMS-WG-005	Included	Eso-AdenoCA	ESAD-UK	OC-WG-005-E-T1	SP111074	LP6005334-DNA_D02	SA528900		WGS	no	10	excluded
DO52670	4188398	Included	Lymph-BNHL	MALY-DE	tumor_4188398	SP116657	tumor_4188398	SA542158	no treatment	WGS	no	7	3
DO33600	ICGC_0169	GrayList	Panc-AdenoCA	PACA-AU	8044594	SP72118	8044594	SA411573	surgery	WGS	no	9	excluded
DO47753	TCGA-CD-8529	Included	Stomach-AdenoCA	STAD-US	TCGA-CD-8529-01A	SP105018	TCGA-CD-8529-01A-11D-2340-08	SA511174		WGS	no	6	excluded
DO45189	RK069	Included	Liver-HCC	LIRI-JP	RK069_C01	SP99101	RK069_C01	SA501631	no treatment	WGS	no	3	2
DO26971	TCGA-22-1016	Included	Lung-SCC	LUSC-US	TCGA-22-1016-01A	SP57619	TCGA-22-1016-01A-01R-0692-07	SA307472		WGS	no	10	excluded
DO45077	HX31	Included	Liver-HCC	LINC-JP	HX31T	SP98881	HX31T	SA501413		WGS	no	8	excluded
DO220509	TCGA-KN-8431	Included	Kidney-ChRCC	KICH-US	TCGA-KN-8431-01A	SP123984	TCGA-KN-8431-01A-11D-2310-10	SA556577		WGS	no	6	3
DO48914	ICGC_MB125	Included	CNS-Medullo	PBCA-DE	ICGC_MB125	SP107406	ICGC_MB125	SA517418	no treatment	WGS	no	10	excluded
DO8730	TCGA-AA-3977	Included	ColoRect-AdenoCA	COAD-US	TCGA-AA-3977-01A	SP18946	TCGA-AA-3977-01A-01D-1024-10	SA121657		WGS	no	7	excluded
DO522	TCGA-H4-A2HQ	Included	Bladder-TCC	BLCA-US	TCGA-H4-A2HQ-01A	SP1059	TCGA-H4-A2HQ-01A-11D-A17V-08	SA5501		WGS	no	excluded	excluded
DO46360	AOCS-083	Included	Ovary-AdenoCA	OV-AU	AOCS-083-1	SP101592	AOCS-083-1-7	SA505551	surgery	WGS	no	7	6
DO52140	ITNET-0681	GrayList	Panc-Endocrine	PAEN-IT	681T	SP135403	681T	SA570863	no treatment	WGS	no	2	3
DO48674	RK070	Included	Liver-HCC	LIRI-JP	RK070_C01	SP106998	RK070_C01	SA515218	no treatment	WGS	no	5	excluded
DO220342	TCGA-KL-8334	Included	Kidney-ChRCC	KICH-US	TCGA-KL-8334-01A	SP123858	TCGA-KL-8334-01A-11D-2310-10	SA556337		WGS	no	8	excluded
DO44285	TCGA-C5-A0TN	Included	Cervix-SCC	CESC-US	TCGA-C5-A0TN-01A	SP96540	TCGA-C5-A0TN-01A-21D-A200-09	SA492657		WGS	no	excluded	excluded
DO51498	PCSI_0450	Included	Panc-AdenoCA	PACA-CA	ASHPC_0022_Pa_P	SP125791	ASHPC_0022_Pa_P	SA533758	combined chemo+radiation therapy	WGS	no	7	1
DO46765	ICGC_0439	GrayList	Panc-Endocrine	PAEN-AU	8049945	SP102557	8049945	SA506655	no treatment	WGS	no	5	excluded
DO35869	ICGC_PA4	Included	CNS-PiloAstro	PBCA-DE	ICGC_PA4	SP79172	ICGC_PA4	SA413554	no treatment	WGS	no	1	3
DO41199	TCGA-AX-A0J1	GrayList	Uterus-AdenoCA	UCEC-US	TCGA-AX-A0J1-01A	SP90209	TCGA-AX-A0J1-01A-11D-A066-09	SA468892		WGS	MSI	excluded	excluded
DO38603	TCGA-D7-6815	Included	Stomach-AdenoCA	STAD-US	TCGA-D7-6815-01A	SP84858	TCGA-D7-6815-01A-11D-1882-08	SA440471		WGS	no	1	7
DO35931	ICGC_PA37	Included	CNS-PiloAstro	PBCA-DE	ICGC_PA37	SP79234	ICGC_PA37	SA413638	no treatment	WGS	no	9	excluded
DO45191	RK071	Included	Liver-HCC	LIRI-JP	RK071_C01	SP99105	RK071_C01	SA501633	no treatment	WGS	no	6	8
DO52510	EOPC-035	Included	Prost-AdenoCA	EOPC-DE	EOPC-035_tumor_01	SP116233	EOPC-035_tumor_01	SA541767	no treatment	WGS	no	excluded	excluded
DO52148	ITNET-0850	Included	Panc-Endocrine	PAEN-IT	850T	SP135444	850T	SA570885	no treatment	WGS	no	10	4
DO47068	C0036	Included	Kidney-RCC	RECA-EU	C0036T	SP103444	C0036T	SA507250	no treatment	WGS	no	4	5
DO51515	PCSI_0465	Included	Panc-AdenoCA	PACA-CA	PCSI_0465_Pa_P_526	SP125755	PCSI_0465_Pa_P_526	SA533690	no treatment	WGS	no	2	8
DO41911	TCGA-DI-A1NN	Included	Uterus-AdenoCA	UCEC-US	TCGA-DI-A1NN-01A	SP91666	TCGA-DI-A1NN-01A-11R-A16F-07	SA484108		WGS	no	3	excluded
DO28289	TCGA-13-0912	Included	Ovary-AdenoCA	OV-US	TCGA-13-0912-01A	SP60362	TCGA-13-0912-01A-01D-A312-08	SA518893		WGS	no	10	excluded
DO27279	TCGA-66-2789	Included	Lung-SCC	LUSC-US	TCGA-66-2789-01A	SP58245	TCGA-66-2789-01A-01R-0980-07	SA312734		WGS	no	5	4
DO218180	OSCC-GB_012501	Included	Head-SCC	ORCA-IN	OSCC-GB_0125011	SP117376	OSCC-GB_01250111	SA543124	no treatment	WGS	no	8	excluded
DO44888	TCGA-DD-A3A9	Included	Liver-HCC	LIHC-US	TCGA-DD-A3A9-01A	SP98090	TCGA-DD-A3A9-01A-11D-A25V-10	SA500699		WGS	no	3	excluded
DO219964	TCGA-DX-A2J4	Included	Bone-Leiomyo	SARC-US	TCGA-DX-A2J4-01A	SP121824	TCGA-DX-A2J4-01A-32D-A21Q-09	SA554605		WGS	no	excluded	excluded
DO36361	TCGA-G9-6370	Included	Prost-AdenoCA	PRAD-US	TCGA-G9-6370-01A	SP80217	TCGA-G9-6370-01A-11R-1789-07	SA417850		WGS	no	7	excluded
DO50307	OCCAMS-SH-020	Included	Eso-AdenoCA	ESAD-UK	EN-216-11	SP110845	LP6007436-DNA_A01	SA528784		WGS	no	2	4
DO45193	RK072	Included	Liver-HCC	LIRI-JP	RK072_C01	SP99109	RK072_C01	SA501635	other therapy	WGS	no	1	2
DO52520	EOPC-049	Included	Prost-AdenoCA	EOPC-DE	EOPC-049_tumor_01	SP116284	EOPC-049_tumor_01	SA541782	no treatment	WGS	no	7	1
DO51469	PCSI_0161	Included	Panc-AdenoCA	PACA-CA	PCSI_0161_Pa_P_526	SP117340	PCSI_0161_Pa_P_526	SA533786	no treatment	WGS	no	8	excluded
DO35228	PCSI_0073	Included	Panc-AdenoCA	PACA-CA	PCSI_0073_Pa_P_526	SP125781	PCSI_0073_Pa_P_526	SA520181	no treatment	WGS	no	1	6
DO26798	TCGA-60-2722	Included	Lung-SCC	LUSC-US	TCGA-60-2722-01A	SP57251	TCGA-60-2722-01A-01R-0851-07	SA301566		WGS	no	2	excluded
DO13510	TCGA-06-0125	Included	CNS-GBM	GBM-US	TCGA-06-0125-01A	SP28653	TCGA-06-0125-01A-01R-1849-01	SA164634		WGS	no	6	excluded
DO48898	ICGC_MB69	Included	CNS-Medullo	PBCA-DE	ICGC_MB69	SP107369	ICGC_MB69	SA517344	no treatment	WGS	no	9	excluded
DO48553	ICGC_0491	Included	Panc-Endocrine	PAEN-AU	8068595	SP106750	8068595	SA514919	no treatment	WGS	no	5	excluded
DO10900	TCGA-14-0786	Included	CNS-GBM	GBM-US	TCGA-14-0786-01B	SP23622	TCGA-14-0786-01B-01D-0932-09	SA135301		WGS	no	3	7
DO41217	TCGA-AJ-A23M	Included	Uterus-AdenoCA	UCEC-US	TCGA-AJ-A23M-01A	SP90245	TCGA-AJ-A23M-01A-11R-A157-07	SA469339		WGS	no	1	8
DO1954	TCGA-B6-A0RU	Included	Breast-AdenoCA	BRCA-US	TCGA-B6-A0RU-01A	SP4265	TCGA-B6-A0RU-01A-11D-A12L-09	SA46800		WGS	no	6	2
DO689	TCGA-BT-A20V	Included	Bladder-TCC	BLCA-US	TCGA-BT-A20V-01A	SP1419	TCGA-BT-A20V-01A-11D-A14W-08	SA3721		WGS	no	excluded	excluded
DO50318	OCCAMS-AH-039	Included	Eso-AdenoCA	ESAD-UK	TB11-1168-occams-GOJT2	SP110857	LP6007404-DNA_A01	SA528798		WGS	no	2	excluded
DO37418	TCGA-DA-A3F8	Included	Skin-Melanoma	SKCM-US	TCGA-DA-A3F8-06A	SP82417	TCGA-DA-A3F8-06A-11D-A20D-08	SA433988		WGS	no	4	1
DO45195	RK073	Included	Biliary-AdenoCA	LIRI-JP	RK073_C01	SP99113	RK073_C01	SA501637	no treatment	WGS	no	excluded	excluded
DO220358	TCGA-KM-8441	Included	Kidney-ChRCC	KICH-US	TCGA-KM-8441-01A	SP123890	TCGA-KM-8441-01A-11D-2310-10	SA556647		WGS	no	6	5
DO51504	PCSI_0162	Included	Panc-AdenoCA	PACA-CA	PCSI_0162_Pa_P_526	SP125783	PCSI_0162_Pa_P_526	SA533698	chemotherapy	WGS	no	1	3
DO48909	ICGC_MB101	Included	CNS-Medullo	PBCA-DE	ICGC_MB101	SP107403	ICGC_MB101	SA517415	no treatment	WGS	no	2	5
DO51129	CPCG0360	Included	Prost-AdenoCA	PRAD-CA	CPCG0360-F1	SP112945	CPCG0360-F1	SA530590	no treatment	WGS	no	1	excluded
DO217850	BTCA_donor_Y008	Included	Biliary-AdenoCA	BTCA-SG	BTCA_specimen_TY008	SP117017	TY008	SA542535	no treatment	WGS	no	excluded	excluded
DO1287	TCGA-AO-A124	Included	Breast-AdenoCA	BRCA-US	TCGA-AO-A124-01A	SP2793	TCGA-AO-A124-01A-11D-A10M-09	SA20573		WGS	no	5	1
DO3188	TCGA-A8-A09I	Included	Breast-AdenoCA	BRCA-US	TCGA-A8-A09I-01A	SP6825	TCGA-A8-A09I-01A-22D-A19H-09	SA83134		WGS	no	8	excluded
DO13132	TCGA-27-1831	Included	CNS-GBM	GBM-US	TCGA-27-1831-01A	SP27939	TCGA-27-1831-01A-01D-1494-08	SA152676		WGS	no	3	5
DO6144	TCGA-EW-A1J5	Included	Breast-LobularCA	BRCA-US	TCGA-EW-A1J5-01A	SP12856	TCGA-EW-A1J5-01A-11D-A13L-09	SA82918		WGS	no	excluded	excluded
DO23516	RK074	Included	Liver-HCC	LIRI-JP	RK074_C01	SP50113	RK074_C01	SA270396	other therapy	WGS	no	3	4
DO220891	MELA-0193	Included	Skin-Melanoma	MELA-AU	EXTERN-MELA-20140526-084	SP124401	EXTERN-MELA-20140526-084	SA557476	surgery	WGS	no	3	1
DO51124	CPCG0354	Included	Prost-AdenoCA	PRAD-CA	CPCG0354-F1	SP112935	CPCG0354-F1	SA530570	no treatment	WGS	no	2	5
DO22914	TCGA-FV-A3I1	Included	Liver-HCC	LIHC-US	TCGA-FV-A3I1-01A	SP49286	TCGA-FV-A3I1-01A-11D-A22F-10	SA269629		WGS	no	6	1
DO52675	4181460	Included	Lymph-BNHL	MALY-DE	tumor_4181460	SP116670	tumor_4181460	SA542093	no treatment	WGS	no	9	3
DO41530	TCGA-AP-A05A	Included	Uterus-AdenoCA	UCEC-US	TCGA-AP-A05A-01A	SP90893	TCGA-AP-A05A-01A-11D-A013-09	SA476204		WGS	no	3	4
DO14343	TCGA-CV-5432	Included	Head-SCC	HNSC-US	TCGA-CV-5432-01A	SP30332	TCGA-CV-5432-01A-02R-1686-07	SA197656		WGS	no	10	excluded
DO23517	RK075	Included	Liver-HCC	LIRI-JP	RK075_C01	SP50115	RK075_C01	SA270398	no treatment	WGS	no	9	excluded
DO52708	199	Included	Lymph-CLL	CLLE-ES	199-06-01TD	SP116748	199-06-01TD	SA542183	no treatment	WGS	no	1	2
DO47156	C0084	Included	Kidney-RCC	RECA-EU	C0084T	SP103685	C0084T	SA507443	no treatment	WGS	no	8	4
DO32596	TCGA-23-1124	Included	Ovary-AdenoCA	OV-US	TCGA-23-1124-01A	SP69077	TCGA-23-1124-01A-01D-A312-08	SA520110		WGS	no	10	5
DO220423	TCGA-KN-8418	Included	Kidney-ChRCC	KICH-US	TCGA-KN-8418-01A	SP123950	TCGA-KN-8418-01A-11D-2310-10	SA556816		WGS	no	8	excluded
DO23518	RK076	Included	Liver-HCC	LIRI-JP	RK076_C01	SP50117	RK076_C01	SA270400	no treatment	WGS	no	9	excluded
DO17373	TCGA-CJ-5681	Included	Kidney-RCC	KIRC-US	TCGA-CJ-5681-01A	SP36586	TCGA-CJ-5681-01A-11D-1534-10	SA236844		WGS	no	10	3
DO50440	OCCAMS-AH-160	Included	Eso-AdenoCA	ESAD-UK	OC-AH-160-E-T1	SP111017	LP6005500-DNA_C03	SA528831	no treatment	WGS	no	8	excluded
DO46384	AOCS-097	Included	Ovary-AdenoCA	OV-AU	AOCS-097-1	SP101658	AOCS-097-1-X	SA505795	no treatment	WGS	no	10	excluded
DO52663	4142605	Included	Lymph-BNHL	MALY-DE	tumor_4142605	SP116642	tumor_4142605	SA542030	no treatment	WGS	no	1	excluded
DO52513	EOPC-038	Included	Prost-AdenoCA	EOPC-DE	EOPC-038_tumor_01	SP116270	EOPC-038_tumor_01	SA541762	no treatment	WGS	no	excluded	excluded
DO48677	RK077	Included	Liver-HCC	LIRI-JP	RK077_C01	SP107004	RK077_C01	SA515222	no treatment	WGS	no	8	2
DO50396	OCCAMS-ST-036	Included	Eso-AdenoCA	ESAD-UK	OC-ST-036-E-T3	SP111080	LP6005334-DNA_G03	SA528906	no treatment	WGS	no	3	10
DO10844	OCCAMS-PS-001	Included	Eso-AdenoCA	ESAD-UK	TB08-1094C	SP23506	SS6003119	SA130927		WGS	no	7	9
DO48895	ICGC_MB66	Included	CNS-Medullo	PBCA-DE	ICGC_MB66	SP107363	ICGC_MB66	SA517333	no treatment	WGS	no	1	excluded
DO35757	ICGC_MB121	Included	CNS-Medullo	PBCA-DE	ICGC_MB121	SP78955	ICGC_MB121	SA414207	no treatment	WGS	no	8	excluded
DO50410	OCCAMS-ZZ-009	Included	Eso-AdenoCA	ESAD-UK	COU-1-0018-LESION-B	SP111075	LP6007567-DNA_A01	SA528901		WGS	no	1	excluded
DO16233	TCGA-CJ-4899	Included	Kidney-RCC	KIRC-US	TCGA-CJ-4899-01A	SP34431	TCGA-CJ-4899-01A-01R-1334-07	SA213351		WGS	no	3	excluded
DO52648	4159421	Included	Lymph-BNHL	MALY-DE	tumor_4159421	SP116606	tumor_4159421	SA542063	no treatment	WGS	no	6	7
DO33472	ICGC_0141	Included	Panc-AdenoCA	PACA-AU	8043971	SP71734	8043971	SA411178	surgery	WGS	no	4	excluded
DO22994	TCGA-DD-A1EJ	Included	Liver-HCC	LIHC-US	TCGA-DD-A1EJ-01A	SP49469	TCGA-DD-A1EJ-01A-11D-A152-10	SA268750		WGS	no	5	excluded
DO2078	TCGA-BH-A18R	Included	Breast-AdenoCA	BRCA-US	TCGA-BH-A18R-01A	SP4523	TCGA-BH-A18R-01A-11D-A19H-09	SA50262		WGS	no	5	7
DO6474	166	Included	Lymph-CLL	CLLE-ES	166-07-01TD	SP115070	166-07-01TD	SA538983	no treatment	WGS	no	9	excluded
DO25737	TCGA-44-6148	Included	Lung-AdenoCA	LUAD-US	TCGA-44-6148-01A	SP55004	TCGA-44-6148-01A-11D-1753-08	SA288366		WGS	no	8	5
DO34608	ICGC_0201	Included	Panc-AdenoCA	PACA-AU	8057482	SP76001	8057482	SA410875	no treatment	WGS	no	9	10
DO36042	ICGC_PA96	Included	CNS-PiloAstro	PBCA-DE	ICGC_PA96	SP79345	ICGC_PA96	SA413786	no treatment	WGS	no	3	excluded
DO45197	RK079	Included	Liver-HCC	LIRI-JP	RK079_C01	SP99117	RK079_C01	SA501639	other therapy	WGS	no	5	excluded
DO52510	EOPC-035	Included	Prost-AdenoCA	EOPC-DE	EOPC-035_tumor_01	SP116233	EOPC-035_tumor_01	SA541767	no treatment	WGS	no	excluded	excluded
DO46751	ICGC_0432	Included	Panc-Endocrine	PAEN-AU	8051715	SP102511	8051715	SA506676	no treatment	WGS	no	3	2
DO41578	TCGA-AP-A0LD	GrayList	Uterus-AdenoCA	UCEC-US	TCGA-AP-A0LD-01A	SP90989	TCGA-AP-A0LD-01A-11D-A066-09	SA477288		WGS	MSI	excluded	excluded
DO220599	TCGA-KO-8416	GrayList	Kidney-ChRCC	KICH-US	TCGA-KO-8416-01A	SP124044	TCGA-KO-8416-01A-11D-2310-10	SA556937		WGS	no	10	excluded
DO220356	TCGA-KM-8439	Included	Kidney-ChRCC	KICH-US	TCGA-KM-8439-01A	SP123886	TCGA-KM-8439-01A-11D-2310-10	SA556610		WGS	no	2	1
DO219968	TCGA-DX-A3LW	Included	Bone-Leiomyo	SARC-US	TCGA-DX-A3LW-01A	SP121841	TCGA-DX-A3LW-01A-21D-A21Q-09	SA554697		WGS	no	excluded	excluded
DO45199	RK080	Included	Liver-HCC	LIRI-JP	RK080_C01	SP99121	RK080_C01	SA501641	other therapy	WGS	no	1	excluded
DO4695	TCGA-EW-A1PB	Included	Breast-AdenoCA	BRCA-US	TCGA-EW-A1PB-01A	SP9930	TCGA-EW-A1PB-01A-11D-A142-09	SA46697		WGS	no	9	excluded
DO50448	OCCAMS-RS-010	Included	Eso-AdenoCA	ESAD-UK	OC-RS-010-E-T1	SP111112	LP6005500-DNA_B01	SA528938	no treatment	WGS	no	4	2
DO49172	ICGC_0502	Included	Panc-AdenoCA	PACA-AU	8068976	SP108033	8068976	SA518739	no treatment	WGS	no	7	excluded
DO220577	TCGA-KO-8411	Included	Kidney-ChRCC	KICH-US	TCGA-KO-8411-01A	SP124033	TCGA-KO-8411-01A-11D-2310-10	SA556895		WGS	no	7	1
DO220841	MELA-0001	Included	Skin-Melanoma	MELA-AU	EXTERN-MELA-20140505-002	SP124264	EXTERN-MELA-20140505-002	SA557315	surgery	WGS	no	5	excluded
DO36253	TCGA-CH-5788	Included	Prost-AdenoCA	PRAD-US	TCGA-CH-5788-01A	SP79968	TCGA-CH-5788-01A-11R-1580-07	SA414727		WGS	no	10	6
DO9732	TCGA-AA-3529	Included	ColoRect-AdenoCA	COAD-US	TCGA-AA-3529-01A	SP21057	TCGA-AA-3529-01A-02D-1554-10	SA100868		WGS	no	5	excluded
DO46556	AOCS-155	Included	Ovary-AdenoCA	OV-AU	AOCS-155-13	SP102045	AOCS-155-3-5	SA505690	other therapy	WGS	no	7	3
DO219974	TCGA-DX-A3U7	Included	Bone-Leiomyo	SARC-US	TCGA-DX-A3U7-01A	SP121865	TCGA-DX-A3U7-01A-11D-A29N-09	SA554830		WGS	no	excluded	excluded
DO52647	4112447	Included	Lymph-BNHL	MALY-DE	tumor_4112447	SP116604	tumor_4112447	SA542053	no treatment	WGS	no	4	excluded
DO51992	783	Included	Lymph-CLL	CLLE-ES	783-01-14TR	SP115026	783-01-14TR	SA538951	no treatment	WGS	no	5	4
DO34640	ICGC_0227	Included	Panc-AdenoCA	PACA-AU	8068588	SP110822	8068588	SA528760	no treatment	WGS	no	1	excluded
DO48679	RK081	Included	Liver-HCC	LIRI-JP	RK081_C01	SP107007	RK081_C01	SA515233	no treatment	WGS	no	9	2
DO51088	CPCG0236	Included	Prost-AdenoCA	PRAD-CA	CPCG0236-F1	SP112863	CPCG0236-F1	SA530567	no treatment	WGS	no	7	1
DO221548	SNU_WGS_12	Included	Myeloid-AML	LAML-KR	SNU_WGS_12_S1_sp	SP127706	SNU_WGS_12_S1	SA558645	chemotherapy	WGS	no	excluded	excluded
DO36335	TCGA-EJ-5506	Included	Prost-AdenoCA	PRAD-US	TCGA-EJ-5506-01A	SP80160	TCGA-EJ-5506-01A-01R-1580-07	SA416377		WGS	no	3	2
DO218462	OSCC-GB_012701	Included	Head-SCC	ORCA-IN	OSCC-GB_0127011	SP117681	OSCC-GB_01270111	SA543631	no treatment	WGS	no	9	excluded
DO220359	TCGA-KM-8442	Included	Kidney-ChRCC	KICH-US	TCGA-KM-8442-01A	SP123892	TCGA-KM-8442-01A-11D-2310-10	SA556664		WGS	no	9	excluded
DO45201	RK082	Included	Liver-HCC	LIRI-JP	RK082_C01	SP99125	RK082_C01	SA501643	no treatment	WGS	no	9	excluded
DO220333	TCGA-KL-8325	Included	Kidney-ChRCC	KICH-US	TCGA-KL-8325-01A	SP123840	TCGA-KL-8325-01A-11D-2310-10	SA556241		WGS	no	2	10
DO220878	MELA-0168	Included	Skin-Melanoma	MELA-AU	EXTERN-MELA-20140526-057	SP124384	EXTERN-MELA-20140526-057	SA557456	surgery	WGS	MSI	excluded	excluded
DO51600	TCGA-EK-A2R9	Included	Cervix-SCC	CESC-US	TCGA-EK-A2R9-01A	SP114032	TCGA-EK-A2R9-01A-11D-A34H-09	SA534389		WGS	no	excluded	excluded
DO26230	TCGA-73-4666	Included	Lung-AdenoCA	LUAD-US	TCGA-73-4666-01A	SP56079	TCGA-73-4666-01A-01D-1931-08	SA294650		WGS	no	3	excluded
DO49460	PCSI_0355	Included	Panc-AdenoCA	PACA-CA	ASHPC_0011_Pa_P	SP116950	ASHPC_0011_Pa_P	SA520223	no treatment	WGS	no	10	4
DO37445	TCGA-D3-A1Q1	Included	Skin-Melanoma	SKCM-US	TCGA-D3-A1Q1-06A	SP82471	TCGA-D3-A1Q1-06A-21D-A196-08	SA435572		WGS	no	5	9
DO50326	OCCAMS-AH-014	Included	Eso-AdenoCA	ESAD-UK	Cou1-0077-Lesion-C	SP111001	LP6007591	SA528811		WGS	no	10	excluded
DO51148	CPCG0388	Included	Prost-AdenoCA	PRAD-CA	CPCG0388-F1	SP112983	CPCG0388-F1	SA530634	no treatment	WGS	no	4	6
DO31729	TCGA-04-1542	Included	Ovary-AdenoCA	OV-US	TCGA-04-1542-01A	SP67346	TCGA-04-1542-01A-01D-A312-08	SA519854		WGS	no	8	10
DO40867	TCGA-AP-A0LO	Included	Uterus-AdenoCA	UCEC-US	TCGA-AP-A0LO-01A	SP89519	TCGA-AP-A0LO-01A-11D-A066-09	SA461590		WGS	no	5	3
DO46957	C0063	Included	Kidney-RCC	RECA-EU	C0063T	SP103140	C0063T	SA507491	no treatment	WGS	no	2	excluded
DO10486	TCGA-AA-3514	Included	ColoRect-AdenoCA	COAD-US	TCGA-AA-3514-01A	SP22750	TCGA-AA-3514-01A-02D-1554-10	SA121680		WGS	no	10	excluded
DO15022	TCGA-CN-5365	Included	Head-SCC	HNSC-US	TCGA-CN-5365-01A	SP31814	TCGA-CN-5365-01A-01R-1436-07	SA189184		WGS	no	4	excluded
DO36039	ICGC_PA95	Included	CNS-PiloAstro	PBCA-DE	ICGC_PA95	SP79342	ICGC_PA95	SA413782	no treatment	WGS	no	1	excluded
DO7124	386	Included	Lymph-CLL	CLLE-ES	386-01-4TD	SP115097	386-01-4TD	SA539000	no treatment	WGS	no	2	7
DO45203	RK083	Included	Liver-HCC	LIRI-JP	RK083_C01	SP99129	RK083_C01	SA501645	no treatment	WGS	no	3	excluded
DO51061	CPCG0123	Included	Prost-AdenoCA	PRAD-CA	CPCG0123-F1	SP112809	CPCG0123-F1	SA530460	no treatment	WGS	no	8	excluded
DO50367	OCCAMS-RS-008	Included	Eso-AdenoCA	ESAD-UK	OC-RS-008-E-T2	SP111027	LP6005409-DNA_F03	SA528843	chemotherapy	WGS	no	8	excluded
DO31420	TCGA-24-1548	Included	Ovary-AdenoCA	OV-US	TCGA-24-1548-01A	SP66687	TCGA-24-1548-01A-01R-1566-13	SA366811		WGS	no	3	5
DO47150	C0080	Included	Kidney-RCC	RECA-EU	C0080T	SP103673	C0080T	SA507431	no treatment	WGS	no	6	excluded
DO32878	ICGC_0026	Included	Panc-AdenoCA	PACA-AU	8014825	SP69762	8014825	SA408562	surgery	WGS	no	9	2
DO50387	OCCAMS-SH-038	Included	Eso-AdenoCA	ESAD-UK	EN-454-12-06-C1	SP111117	LP6005334-DNA_G01	SA528945		WGS	no	5	3
DO222307	TCGA-FF-8061	Included	Lymph-BNHL	DLBC-US	TCGA-FF-8061-01A	SP127636	TCGA-FF-8061-01A-11R-2213-07	SA560607		WGS	no	2	5
DO35566	ICGC_MB28	Included	CNS-Medullo	PBCA-DE	ICGC_MB28	SP78711	ICGC_MB28	SA413480	no treatment	WGS	no	7	3
DO45205	RK084	Included	Liver-HCC	LIRI-JP	RK084_C01	SP99133	RK084_C01	SA501647	no treatment	WGS	no	2	1
DO38238	TCGA-D7-6519	Included	Stomach-AdenoCA	STAD-US	TCGA-D7-6519-01A	SP84086	TCGA-D7-6519-01A-11D-1800-08	SA441308		WGS	no	2	excluded
DO47841	TCGA-HU-8608	Included	Stomach-AdenoCA	STAD-US	TCGA-HU-8608-01A	SP105213	TCGA-HU-8608-01A-11D-2394-08	SA513126		WGS	no	9	excluded
DO219966	TCGA-DX-A3LT	Included	Bone-Leiomyo	SARC-US	TCGA-DX-A3LT-01A	SP121831	TCGA-DX-A3LT-01A-12D-A21Q-09	SA554650		WGS	no	excluded	excluded
DO22875	TCGA-CC-5261	Included	Liver-HCC	LIHC-US	TCGA-CC-5261-01A	SP49205	TCGA-CC-5261-01A-01D-A12Z-10	SA268678		WGS	no	2	9
DO46342	AOCS-064	Included	Ovary-AdenoCA	OV-AU	AOCS-064-1	SP101552	AOCS-064-1-6	SA505416	no treatment	WGS	no	8	excluded
DO14192	TCGA-CR-6491	Included	Head-SCC	HNSC-US	TCGA-CR-6491-01A	SP29987	TCGA-CR-6491-01A-11R-1873-07	SA190644		WGS	no	7	excluded
DO52534	EOPC-058	Included	Prost-AdenoCA	EOPC-DE	EOPC-058_tumor_01	SP116298	EOPC-058_tumor_01	SA541793	no treatment	WGS	no	5	4
DO27815	4177434	Included	Lymph-BNHL	MALY-DE	tumor_4177434	SP59376	tumor_4177434	SA320980	no treatment	WGS	no	7	6
DO51497	PCSI_0469	Included	Panc-AdenoCA	PACA-CA	PCSI_0469_Pa_P_526	SP125712	PCSI_0469_Pa_P_526	SA533764	no treatment	WGS	no	5	excluded
DO46327	AOCS-004	Included	Ovary-AdenoCA	OV-AU	AOCS-004-1	SP101519	AOCS-004-1-5	SA505270	no treatment	WGS	no	2	4
DO46859	C0016	Included	Kidney-RCC	RECA-EU	C0016T	SP102839	C0016T	SA507268	no treatment	WGS	no	10	2
DO50306	OCCAMS-ED-007	Included	Eso-AdenoCA	ESAD-UK	OC-ED-007-S-T1	SP110842	LP6007512-DNA_A01	SA528782		WGS	no	1	2
DO23519	RK085	Included	Liver-HCC	LIRI-JP	RK085_C01	SP50119	RK085_C01	SA270402	other therapy	WGS	no	6	excluded
DO220478	TCGA-KN-8426	Included	Kidney-ChRCC	KICH-US	TCGA-KN-8426-01A	SP123969	TCGA-KN-8426-01A-11D-2310-10	SA556458		WGS	no	10	9
DO49135	ICGC_0417	Included	Panc-AdenoCA	PACA-AU	8067075	SP107945	8067075	SA518622	combined chemo+radiation therapy	WGS	no	8	2
DO44528	TCGA-HE-A5NL	Included	Kidney-RCC	KIRP-US	TCGA-HE-A5NL-01A	SP97278	TCGA-HE-A5NL-01A-11D-A26P-10	SA495380		WGS	no	4	excluded
DO217817	CGP_donor_GC00032	Included	Stomach-AdenoCA	GACA-CN	CGP_specimen_GC12348T	SP135293	GC12348T	SA542478	no treatment	WGS	no	1	10
DO217864	BTCA_donor_Y065	Included	Biliary-AdenoCA	BTCA-SG	BTCA_specimen_TY065	SP117031	TY065	SA542560	no treatment	WGS	no	excluded	excluded
DO49074	ICGC_0354	Included	Panc-AdenoCA	PACA-AU	8066551	SP107770	8066551	SA518599	no treatment	WGS	no	1	7
DO46761	ICGC_0437	Included	Panc-Endocrine	PAEN-AU	8051719	SP102541	8051719	SA506706	no treatment	WGS	no	7	excluded
DO47997	TCGA-D7-A4YX	Included	Stomach-AdenoCA	STAD-US	TCGA-D7-A4YX-01A	SP105577	TCGA-D7-A4YX-01A-11D-A25D-08	SA512386		WGS	no	3	1
DO45207	RK086	Included	Liver-HCC	LIRI-JP	RK086_C01	SP99137	RK086_C01	SA501649	no treatment	WGS	no	4	3
DO17751	TCGA-BP-5010	Included	Kidney-RCC	KIRC-US	TCGA-BP-5010-01A	SP37432	TCGA-BP-5010-01A-02D-2048-08	SA245139		WGS	no	5	2
DO33960	ICGC_0212	Included	Panc-AdenoCA	PACA-AU	8035633	SP73263	8035633	SA408134	no treatment	WGS	no	4	1
DO17074	TCGA-BP-4807	Included	Kidney-RCC	KIRC-US	TCGA-BP-4807-01A	SP35989	TCGA-BP-4807-01A-01R-1305-07	SA230934		WGS	no	10	excluded
DO18572	TCGA-AK-3455	Included	Kidney-RCC	KIRC-US	TCGA-AK-3455-01A	SP39102	TCGA-AK-3455-01A-01R-0864-07	SA211251		WGS	no	9	4
DO220433	TCGA-KN-8419	Included	Kidney-ChRCC	KICH-US	TCGA-KN-8419-01A	SP123953	TCGA-KN-8419-01A-11D-2310-10	SA556835		WGS	no	3	excluded
DO34849	ICGC_0326	Included	Panc-AdenoCA	PACA-AU	8058509	SP77059	8058509	SA411923	no treatment	WGS	no	7	excluded
DO51118	CPCG0345	Included	Prost-AdenoCA	PRAD-CA	CPCG0345-F1	SP112923	CPCG0345-F1	SA530546	no treatment	WGS	no	7	excluded
DO23520	RK087	Included	Liver-HCC	LIRI-JP	RK087_C01	SP50121	RK087_C01	SA270404	other therapy	WGS	no	4	10
DO9106	TCGA-AA-A01S	Included	ColoRect-AdenoCA	COAD-US	TCGA-AA-A01S-01A	SP19750	TCGA-AA-A01S-01A-21D-A17O-10	SA88004		WGS	no	10	1
DO35556	ICGC_MB21	Included	CNS-Medullo	PBCA-DE	ICGC_MB21	SP78677	ICGC_MB21	SA413342	no treatment	WGS	no	4	excluded
DO49001	TCGA-C5-A1MQ	Included	Cervix-SCC	CESC-US	TCGA-C5-A1MQ-01A	SP107624	TCGA-C5-A1MQ-01A-11D-A200-09	SA517532		WGS	no	excluded	excluded
DO49529	SNU_WGS_02	Included	Myeloid-AML	LAML-KR	SNU_WGS_02_S1_sp	SP108999	SNU_WGS_02_S1	SA520422	chemotherapy	WGS	no	excluded	excluded
DO10970	TCGA-26-1438	Included	CNS-GBM	GBM-US	TCGA-26-1438-01A	SP23754	TCGA-26-1438-01A-01D-0932-09	SA138250		WGS	no	2	10
DO2712	TCGA-A8-A07I	Included	Breast-AdenoCA	BRCA-US	TCGA-A8-A07I-01A	SP5820	TCGA-A8-A07I-01A-11D-A19H-09	SA68194		WGS	no	7	10
DO51083	CPCG0213	Included	Prost-AdenoCA	PRAD-CA	CPCG0213-F1	SP112853	CPCG0213-F1	SA530547	no treatment	WGS	no	1	8
DO220892	MELA-0196	Included	Skin-Melanoma	MELA-AU	EXTERN-MELA-20140526-090	SP124403	EXTERN-MELA-20140526-090	SA557479	surgery	WGS	no	2	10
DO51465	PCSI_0466	GrayList	Panc-AdenoCA	PACA-CA	PCSI_0466_Pa_P_526	SP125716	PCSI_0466_Pa_P_526	SA533682	no treatment	WGS	no	3	2
DO23521	RK088	Included	Liver-HCC	LIRI-JP	RK088_C01	SP50123	RK088_C01	SA270406	other therapy	WGS	no	3	4
DO36111	ICGC_PA140	Included	CNS-PiloAstro	PBCA-DE	ICGC_PA140	SP79415	ICGC_PA140	SA413871	no treatment	WGS	no	5	4
DO26445	TCGA-43-3920	Included	Lung-SCC	LUSC-US	TCGA-43-3920-01A	SP56502	TCGA-43-3920-01A-01R-0980-07	SA303098		WGS	no	6	7
DO22720	TCGA-IK-7675	Included	CNS-Oligo	LGG-US	TCGA-IK-7675-01A	SP48850	TCGA-IK-7675-01A-11R-2090-07	SA266547		WGS	no	excluded	excluded
DO51486	PCSI_0250	Included	Panc-AdenoCA	PACA-CA	PCSI_0250_Pa_P_526	SP125786	PCSI_0250_Pa_P_526	SA533811	chemotherapy	WGS	no	2	excluded
DO7018	125	Included	Lymph-CLL	CLLE-ES	125-01-1TD	SP115060	125-01-1TD	SA538977	no treatment	WGS	no	6	excluded
DO36103	ICGC_PA136	Included	CNS-PiloAstro	PBCA-DE	ICGC_PA136	SP79407	ICGC_PA136	SA413864	no treatment	WGS	no	2	6
DO14238	TCGA-CV-7090	Included	Head-SCC	HNSC-US	TCGA-CV-7090-01A	SP30083	TCGA-CV-7090-01A-11D-2276-10	SA192727		WGS	no	6	excluded
DO6665	342	Included	Lymph-CLL	CLLE-ES	342-01-2TD	SP13594	342-01-2TD	SA542394	no treatment	WGS	no	2	4
DO45209	RK089	Included	Liver-HCC	LIRI-JP	RK089_C01	SP99141	RK089_C01	SA501651	no treatment	WGS	no	4	5
DO220913	MELA-0259	Included	Skin-Melanoma	MELA-AU	EXTERN-MELA-20140924-125	SP124462	EXTERN-MELA-20140924-125	SA557546	other therapy	WGS	no	8	1
DO4963	TCGA-A2-A04P	Included	Breast-AdenoCA	BRCA-US	TCGA-A2-A04P-01A	SP10470	TCGA-A2-A04P-01A-31D-A128-09	SA53799		WGS	no	10	3
DO4557	TCGA-B6-A0I6	Included	Breast-AdenoCA	BRCA-US	TCGA-B6-A0I6-01A	SP9648	TCGA-B6-A0I6-01A-11D-A128-09	SA43144		WGS	no	6	excluded
DO46988	C0079	Included	Kidney-RCC	RECA-EU	C0079T	SP103245	C0079T	SA507572	no treatment	WGS	no	3	excluded
DO14049	TCGA-19-2624	Included	CNS-GBM	GBM-US	TCGA-19-2624-01A	SP29697	TCGA-19-2624-01A-01D-1495-08	SA182882		WGS	no	8	5
DO50452	OCCAMS-RS-047	Included	Eso-AdenoCA	ESAD-UK	OC-RS-047-E-T2	SP111173	LP6005935-DNA_F02	SA528991	no treatment	WGS	no	9	excluded
DO23522	RK090	Included	Liver-HCC	LIRI-JP	RK090_C01	SP50125	RK090_C01	SA270408	other therapy	WGS	no	5	2
DO27484	TCGA-60-2726	Included	Lung-SCC	LUSC-US	TCGA-60-2726-01A	SP58668	TCGA-60-2726-01A-01R-0851-07	SA315920		WGS	no	10	8
DO52530	EOPC-056	Included	Prost-AdenoCA	EOPC-DE	EOPC-056_tumor_01	SP116294	EOPC-056_tumor_01	SA541791	no treatment	WGS	no	2	6
DO6898	6	Included	Lymph-CLL	CLLE-ES	006-0018-01TD	SP96834	006-0018-01TD	SA86182	no treatment	WGS	no	7	excluded
DO39610	TCGA-EL-A3MY	Included	Thy-AdenoCA	THCA-US	TCGA-EL-A3MY-01A	SP86929	TCGA-EL-A3MY-01A-11D-A21A-08	SA445264		WGS	no	8	3
DO6428	56	Included	Lymph-CLL	CLLE-ES	056-01-1TD	SP115057	056-01-1TD	SA538975	no treatment	WGS	no	9	6
DO49768	TCGA-HE-A5NJ	Included	Kidney-RCC	KIRP-US	TCGA-HE-A5NJ-01A	SP109544	TCGA-HE-A5NJ-01A-11D-A26P-10	SA521667		WGS	no	8	excluded
DO51159	CPCG0414	Included	Prost-AdenoCA	PRAD-CA	CPCG0414-F1	SP113005	CPCG0414-F1	SA530656	no treatment	WGS	no	2	8
DO35612	ICGC_MB64	Included	CNS-Medullo	PBCA-DE	ICGC_MB64	SP78805	ICGC_MB64	SA413855	no treatment	WGS	no	9	excluded
DO36459	TCGA-AG-4015	Included	ColoRect-AdenoCA	READ-US	TCGA-AG-4015-01A	SP80423	TCGA-AG-4015-01A-01D-1989-10	SA423627		WGS	no	3	excluded
DO27764	4119027	Included	Lymph-BNHL	MALY-DE	tumor_4119027	SP59272	tumor_4119027	SA320824	no treatment	WGS	no	1	8
DO46769	ICGC_0441	Included	Panc-Endocrine	PAEN-AU	8051723	SP102567	8051723	SA506663	no treatment	WGS	no	10	excluded
DO36071	ICGC_PA110	Included	CNS-PiloAstro	PBCA-DE	ICGC_PA110	SP79374	ICGC_PA110	SA413826	no treatment	WGS	no	2	7
DO34448	ICGC_0215	Included	Panc-AdenoCA	PACA-AU	8052570	SP75322	8052570	SA410190	no treatment	WGS	no	2	excluded
DO48941	ICGC_MB175	Included	CNS-Medullo	PBCA-DE	ICGC_MB175	SP107461	ICGC_MB175	SA517273	no treatment	WGS	no	7	2
DO2084	TCGA-BH-A0H6	Included	Breast-AdenoCA	BRCA-US	TCGA-BH-A0H6-01A	SP4535	TCGA-BH-A0H6-01A-21D-A314-09	SA492021		WGS	no	8	1
DO48952	ICGC_MB188	Included	CNS-Medullo	PBCA-DE	ICGC_MB188	SP107472	ICGC_MB188	SA517282	no treatment	WGS	no	1	7
DO222303	TCGA-FF-8046	Included	Lymph-BNHL	DLBC-US	TCGA-FF-8046-01A	SP127628	TCGA-FF-8046-01A-11R-2213-07	SA560591		WGS	no	1	7
DO45211	RK091	Included	Liver-HCC	LIRI-JP	RK091_C01	SP99145	RK091_C01	SA501653	no treatment	WGS	no	8	4
DO5626	TCGA-AO-A0JM	Included	Breast-AdenoCA	BRCA-US	TCGA-AO-A0JM-01A	SP11808	TCGA-AO-A0JM-01A-21D-A19H-09	SA70945		WGS	no	3	excluded
DO16269	TCGA-BP-4968	Included	Kidney-RCC	KIRC-US	TCGA-BP-4968-01A	SP34493	TCGA-BP-4968-01A-01D-2100-10	SA214090		WGS	no	9	excluded
DO36372	TCGA-G9-6336	Included	Prost-AdenoCA	PRAD-US	TCGA-G9-6336-01A	SP80244	TCGA-G9-6336-01A-11D-1786-08	SA418289		WGS	no	4	5
DO51135	CPCG0366	Included	Prost-AdenoCA	PRAD-CA	CPCG0366-F1	SP112957	CPCG0366-F1	SA530608	no treatment	WGS	no	6	excluded
DO15430	TCGA-CN-5374	Included	Head-SCC	HNSC-US	TCGA-CN-5374-01A	SP32742	TCGA-CN-5374-01A-01R-1436-07	SA194358		WGS	no	2	excluded
DO45213	RK092	Included	Liver-HCC	LIRI-JP	RK092_C01	SP99149	RK092_C01	SA501424	no treatment	WGS	no	8	7
DO27208	TCGA-22-5492	Included	Lung-SCC	LUSC-US	TCGA-22-5492-01A	SP58101	TCGA-22-5492-01A-01R-1635-07	SA311841		WGS	no	7	5
DO498	TCGA-DK-A1AE	Included	Bladder-TCC	BLCA-US	TCGA-DK-A1AE-01A	SP1009	TCGA-DK-A1AE-01A-11D-A13W-08	SA4666		WGS	no	excluded	excluded
DO50340	OCCAMS-AH-085	Included	Eso-AdenoCA	ESAD-UK	OCCAMS-AH-085-E-TU1	SP111008	LP6007422-DNA_A01	SA528819		WGS	no	6	excluded
DO221123	4124188	Included	Lymph-BNHL	MALY-DE	tumor_4124188	SP124969	tumor_4124188	SA557665	no treatment	WGS	no	5	1
DO51478	PCSI_0230	Included	Panc-AdenoCA	PACA-CA	PCSI_0230_Pa_P_526	SP125693	PCSI_0230_Pa_P_526	SA533643	chemotherapy	WGS	no	6	1
DO48888	ICGC_MB53	Included	CNS-Medullo	PBCA-DE	ICGC_MB53	SP107356	ICGC_MB53	SA517314	no treatment	WGS	no	7	excluded
DO52718	628	Included	Lymph-CLL	CLLE-ES	628-05-01TD	SP116768	628-05-01TD	SA542203	no treatment	WGS	no	4	excluded
DO52649	4198542	Included	Lymph-BNHL	MALY-DE	tumor_4198542	SP116608	tumor_4198542	SA542082	no treatment	WGS	no	5	excluded
DO35628	ICGC_MB98	Included	CNS-Medullo	PBCA-DE	ICGC_MB98	SP78825	ICGC_MB98	SA413934	no treatment	WGS	no	5	3
DO51184	ITNET-1314	Included	Panc-Endocrine	PAEN-AU	1314T	SP117595	1314T	SA543496	no treatment	WGS	no	3	excluded
DO51048	CPCG0057	Included	Prost-AdenoCA	PRAD-CA	CPCG0057-F1	SP112783	CPCG0057-F1	SA530434	no treatment	WGS	no	7	6
DO828	TCGA-CF-A27C	Included	Bladder-TCC	BLCA-US	TCGA-CF-A27C-01A	SP1724	TCGA-CF-A27C-01A-11D-A16O-08	SA5451		WGS	no	excluded	excluded
DO42825	TCGA-B5-A11H	GrayList	Uterus-AdenoCA	UCEC-US	TCGA-B5-A11H-01A	SP93540	TCGA-B5-A11H-01A-11D-A122-09	SA467449		WGS	MSI	excluded	excluded
DO46400	AOCS-112	Included	Ovary-AdenoCA	OV-AU	AOCS-112-1	SP101690	AOCS-112-1-2	SA505904	no treatment	WGS	no	8	excluded
DO10809	EOPC-03	Included	Prost-AdenoCA	EOPC-DE	EOPC-03_tumor	SP23439	EOPC-03_tumor	SA130905	no treatment	WGS	no	7	1
DO27825	4194891	Included	Lymph-BNHL	MALY-DE	tumor_4194891	SP59396	tumor_4194891	SA321012	no treatment	WGS	no	6	4
DO27636	TCGA-77-7139	Included	Lung-SCC	LUSC-US	TCGA-77-7139-01A	SP58991	TCGA-77-7139-01A-11R-2045-07	SA318683		WGS	no	6	excluded
DO50382	OCCAMS-RS-032	Included	Eso-AdenoCA	ESAD-UK	OC-RS-032-E-T1	SP111070	LP6005690-DNA_C02	SA528898	no treatment	WGS	no	8	excluded
DO39216	TCGA-DJ-A3US	Included	Thy-AdenoCA	THCA-US	TCGA-DJ-A3US-01A	SP86130	TCGA-DJ-A3US-01A-11D-A22D-08	SA454801		WGS	no	6	excluded
DO6513	192	Included	Lymph-CLL	CLLE-ES	192-01-4TD	SP13442	192-01-4TD	SA85340	no treatment	WGS	no	1	excluded
DO44462	TCGA-IA-A40Y	Included	Kidney-RCC	KIRP-US	TCGA-IA-A40Y-01A	SP97104	TCGA-IA-A40Y-01A-11D-A25F-10	SA494805		WGS	no	9	3
DO39363	TCGA-BJ-A0ZB	Included	Thy-AdenoCA	THCA-US	TCGA-BJ-A0ZB-01A	SP86425	TCGA-BJ-A0ZB-01A-11D-A10S-08	SA456681		WGS	no	6	9
DO23524	RK095	Included	Liver-HCC	LIRI-JP	RK095_C01	SP50129	RK095_C01	SA270412	other therapy	WGS	no	10	5
DO48949	ICGC_MB184	Included	CNS-Medullo	PBCA-DE	ICGC_MB184	SP107468	ICGC_MB184	SA517279	no treatment	WGS	no	2	6
DO46588	AOCS-165	Included	Ovary-AdenoCA	OV-AU	AOCS-165-1	SP102123	AOCS-165-1-X	SA505809	no treatment	WGS	no	2	1
DO35654	MBRep_T27	Included	CNS-Medullo	PBCA-DE	MBRep_T27	SP78851	MBRep_T27	SA413998	no treatment	WGS	no	7	2
DO6396	32	Included	Lymph-CLL	CLLE-ES	032-0069-01TD	SP13325	032-0069-01TD	SA86347	no treatment	WGS	no	1	excluded
DO45215	RK096	Included	Liver-HCC	LIRI-JP	RK096_C01	SP99153	RK096_C01	SA501428	other therapy	WGS	no	6	8
DO43506	TCGA-BS-A0TE	Included	Uterus-AdenoCA	UCEC-US	TCGA-BS-A0TE-01A	SP94917	TCGA-BS-A0TE-01A-11D-A10B-09	SA478344		WGS	MSI	excluded	excluded
DO51494	PCSI_0285	Included	Panc-AdenoCA	PACA-CA	PCSI_0285_Pa_P_526	SP116949	PCSI_0285_Pa_P_526	SA533773	no treatment	WGS	no	7	excluded
DO35988	ICGC_PA71	Included	CNS-PiloAstro	PBCA-DE	ICGC_PA71	SP79291	ICGC_PA71	SA413714	no treatment	WGS	no	7	2
DO220168	TCGA-IS-A3K7	Included	Bone-Leiomyo	SARC-US	TCGA-IS-A3K7-01A	SP122676	TCGA-IS-A3K7-01A-11D-A21Q-09	SA554379		WGS	no	excluded	excluded
DO49537	SNU_WGS_10	Included	Myeloid-AML	LAML-KR	SNU_WGS_10_S1_sp	SP109007	SNU_WGS_10_S1	SA520431	chemotherapy	WGS	no	excluded	excluded
DO37427	TCGA-D3-A3MO	Included	Skin-Melanoma	SKCM-US	TCGA-D3-A3MO-06A	SP82435	TCGA-D3-A3MO-06A-11D-A21A-08	SA434525		WGS	no	7	4
DO50311	OCCAMS-ST-020	Included	Eso-AdenoCA	ESAD-UK	OC-ST-020-S-T1	SP110847	LP6005334-DNA_C03	SA528788		WGS	no	9	excluded
DO35085	PCSI_0101	Included	Panc-AdenoCA	PACA-CA	PCSI_0101_Pa_P	SP78533	PCSI_0101_Pa_P	SA413127	no treatment	WGS	no	1	3
DO35581	ICGC_MB45	Included	CNS-Medullo	PBCA-DE	ICGC_MB45	SP78726	ICGC_MB45	SA413540	no treatment	WGS	no	1	6
DO45217	RK098	Included	Liver-HCC	LIRI-JP	RK098_C01	SP99157	RK098_C01	SA501432	other therapy	WGS	no	5	excluded
DO47331	TCGA-EE-A3J5	Included	Skin-Melanoma	SKCM-US	TCGA-EE-A3J5-06A	SP104056	TCGA-EE-A3J5-06A-11D-A20D-08	SA509993		WGS	no	2	4
DO42400	TCGA-BS-A0TC	Included	Uterus-AdenoCA	UCEC-US	TCGA-BS-A0TC-01A	SP92659	TCGA-BS-A0TC-01A-11D-A10B-09	SA460515		WGS	no	9	6
DO10837	EOPC-026	Included	Prost-AdenoCA	EOPC-DE	EOPC-026_tumor	SP23483	EOPC-026_tumor	SA130888	no treatment	WGS	no	2	3
DO48904	ICGC_MB78	Included	CNS-Medullo	PBCA-DE	ICGC_MB78	SP107379	ICGC_MB78	SA517366	no treatment	WGS	no	2	7
DO52511	EOPC-036	Included	Prost-AdenoCA	EOPC-DE	EOPC-036_tumor_01	SP116259	EOPC-036_tumor_01	SA541741	no treatment	WGS	no	excluded	excluded
DO48955	ICGC_MB190	Included	CNS-Medullo	PBCA-DE	ICGC_MB190	SP107474	ICGC_MB190	SA517284	no treatment	WGS	no	5	7
DO38903	TCGA-EL-A3CV	Included	Thy-AdenoCA	THCA-US	TCGA-EL-A3CV-01A	SP85495	TCGA-EL-A3CV-01A-11D-A19J-08	SA446028		WGS	no	5	6
DO48482	TCGA-MH-A55Z	Included	Kidney-RCC	KIRP-US	TCGA-MH-A55Z-01A	SP106577	TCGA-MH-A55Z-01A-11D-A26P-10	SA515399		WGS	no	2	excluded
DO36033	ICGC_PA93	Included	CNS-PiloAstro	PBCA-DE	ICGC_PA93	SP79336	ICGC_PA93	SA413774	no treatment	WGS	no	9	1
DO12814	TCGA-06-0157	Included	CNS-GBM	GBM-US	TCGA-06-0157-01A	SP27339	TCGA-06-0157-01A-01R-1849-01	SA141956		WGS	no	4	excluded
DO45219	RK099	Included	Liver-HCC	LIRI-JP	RK099_C01	SP99161	RK099_C01	SA501436	no treatment	WGS	no	4	1
DO51128	CPCG0358	Included	Prost-AdenoCA	PRAD-CA	CPCG0358-F1	SP112943	CPCG0358-F1	SA530587	no treatment	WGS	no	9	excluded
DO52683	4144633	Included	Lymph-BNHL	MALY-DE	tumor_4144633	SP116688	tumor_4144633	SA542108	no treatment	WGS	no	6	excluded
DO29940	TCGA-61-2000	Included	Ovary-AdenoCA	OV-US	TCGA-61-2000-01A	SP63716	TCGA-61-2000-01A-01R-1568-13	SA323679		WGS	no	2	5
DO52147	ITNET-0833	Included	Panc-Endocrine	PAEN-IT	833T	SP135440	833T	SA570883	no treatment	WGS	no	10	6
DO52125	ITNET-0087	Included	Panc-Endocrine	PAEN-IT	PET087T	SP135296	PET087T	SA570839	no treatment	WGS	no	8	excluded
DO44111	TCGA-GM-A3XL	Included	Breast-AdenoCA	BRCA-US	TCGA-GM-A3XL-01A	SP96163	TCGA-GM-A3XL-01A-11D-A22X-09	SA491814		WGS	no	8	excluded
DO46921	C0045	Included	Kidney-RCC	RECA-EU	C0045T	SP103037	C0045T	SA507417	no treatment	WGS	no	10	4
DO7858	TCGA-AA-A02Y	Included	ColoRect-AdenoCA	COAD-US	TCGA-AA-A02Y-01A	SP17016	TCGA-AA-A02Y-01A-43R-A32Y-07	SA491119		WGS	no	9	8
DO13971	TCGA-06-0221	Included	CNS-GBM	GBM-US	TCGA-06-0221-02A	SP29559	TCGA-06-0221-02A-11D-2280-08	SA180317		WGS	no	9	3
DO45037	HX11	Included	Liver-HCC	LINC-JP	HX11T	SP98841	HX11T	SA501373		WGS	no	10	excluded
DO51087	CPCG0234	Included	Prost-AdenoCA	PRAD-CA	CPCG0234-F1	SP112861	CPCG0234-F1	SA530563	no treatment	WGS	no	2	excluded
DO47052	C0026	Included	Kidney-RCC	RECA-EU	C0026T	SP103408	C0026T	SA507223	no treatment	WGS	no	8	excluded
DO45221	RK100	Included	Liver-HCC	LIRI-JP	RK100_C01	SP99165	RK100_C01	SA501440	other therapy	WGS	no	9	6
DO27823	4142267	Included	Lymph-BNHL	MALY-DE	tumor_4142267	SP59392	tumor_4142267	SA321004	no treatment	WGS	no	3	7
DO51119	CPCG0346	GrayList	Prost-AdenoCA	PRAD-CA	CPCG0346-F1	SP112925	CPCG0346-F1	SA530550	no treatment	WGS	no	10	6
DO51115	CPCG0341	Included	Prost-AdenoCA	PRAD-CA	CPCG0341-F1	SP112917	CPCG0341-F1	SA530535	no treatment	WGS	no	9	excluded
DO220842	MELA-0002	Included	Skin-Melanoma	MELA-AU	EXTERN-MELA-20140505-004	SP124271	EXTERN-MELA-20140505-004	SA557318	surgery	WGS	no	3	4
DO32960	ICGC_0048	Included	Panc-AdenoCA	PACA-AU	8014741	SP70046	8014741	SA409179	surgery	WGS	no	8	excluded
DO43210	TCGA-A5-A0GJ	Included	Uterus-AdenoCA	UCEC-US	TCGA-A5-A0GJ-01A	SP94332	TCGA-A5-A0GJ-01A-11R-A040-07	SA473687		WGS	no	5	excluded
DO48977	TCGA-EK-A2PK	Included	Cervix-SCC	CESC-US	TCGA-EK-A2PK-01A	SP107575	TCGA-EK-A2PK-01A-11D-A18J-09	SA517453		WGS	no	excluded	excluded
DO220846	MELA-0008	Included	Skin-Melanoma	MELA-AU	EXTERN-MELA-20140514-020	SP124336	EXTERN-MELA-20140514-020	SA557377	surgery	WGS	no	5	excluded
DO52505	EOPC-030	Included	Prost-AdenoCA	EOPC-DE	EOPC-030_tumor	SP116228	EOPC-030_tumor	SA541757	no treatment	WGS	no	10	5
DO51050	CPCG0073	Included	Prost-AdenoCA	PRAD-CA	CPCG0073-F1	SP112787	CPCG0073-F1	SA530438	no treatment	WGS	no	9	excluded
DO23525	RK101	Included	Liver-HCC	LIRI-JP	RK101_C01	SP50131	RK101_C01	SA270414	no treatment	WGS	no	2	1
DO220908	MELA-0237	Included	Skin-Melanoma	MELA-AU	EXTERN-MELA-20140924-049	SP124452	EXTERN-MELA-20140924-049	SA557534	surgery	WGS	no	8	excluded
DO33200	ICGC_0206	Included	Panc-AdenoCA	PACA-AU	8031544	SP70932	8031544	SA410374	surgery	WGS	no	6	1
DO51169	ITNET-1081	Included	Panc-Endocrine	PAEN-AU	1081T	SP117294	1081T	SA542993	no treatment	WGS	no	7	2
DO52136	ITNET-0151	Included	Panc-Endocrine	PAEN-IT	PET151T	SP135363	PET151T	SA570857	no treatment	WGS	no	7	excluded
DO218443	CGP_donor_GC00047	Included	Stomach-AdenoCA	GACA-CN	CGP_specimen_GC13687T	SP135393	GC13687T	SA543594	no treatment	WGS	no	8	3
DO52499	EOPC-019	Included	Prost-AdenoCA	EOPC-DE	EOPC-019_tumor	SP116222	EOPC-019_tumor	SA541744	no treatment	WGS	no	5	excluded
DO46747	ICGC_0428	Included	Panc-Endocrine	PAEN-AU	8051710	SP102499	8051710	SA506664	no treatment	WGS	no	3	1
DO49728	TCGA-AL-A5DJ	Included	Kidney-RCC	KIRP-US	TCGA-AL-A5DJ-01A	SP109457	TCGA-AL-A5DJ-01A-11D-A26P-10	SA521593		WGS	no	8	10
DO17085	TCGA-CZ-5454	Included	Kidney-RCC	KIRC-US	TCGA-CZ-5454-01A	SP36036	TCGA-CZ-5454-01A-01D-2102-10	SA231359		WGS	no	10	3
DO52029	TCGA-BA-A4IH	Included	Head-SCC	HNSC-US	TCGA-BA-A4IH-01A	SP115162	TCGA-BA-A4IH-01A-11D-A25T-08	SA539321		WGS	no	2	excluded
DO50346	OCCAMS-AH-131	Included	Eso-AdenoCA	ESAD-UK	OC-AH-131-E-T5	SP111077	LP6005409-DNA_D02	SA528903	no treatment	WGS	no	4	excluded
DO51473	PCSI_0274	Included	Panc-AdenoCA	PACA-CA	PCSI_0274_Pa_P_526	SP117215	PCSI_0274_Pa_P_526	SA533580	no treatment	WGS	no	1	3
DO23526	RK102	Included	Liver-HCC	LIRI-JP	RK102_C01	SP50133	RK102_C01	SA270416	no treatment	WGS	no	7	excluded
DO49445	PCSI_0348	Included	Panc-AdenoCA	PACA-CA	ASHPC_0001_Pa_P_2	SP117040	ASHPC_0001_Pa_P_2	SA520168	chemotherapy	WGS	no	6	excluded
DO51174	ITNET-1273	Included	Panc-Endocrine	PAEN-AU	1273T	SP117951	1273T	SA544083	no treatment	WGS	no	6	8
DO33480	ICGC_0146	Included	Panc-AdenoCA	PACA-AU	8043983	SP71758	8043983	SA411205	surgery	WGS	no	2	excluded
DO45041	HX13	Included	Liver-HCC	LINC-JP	HX13T	SP98845	HX13T	SA501377		WGS	MSI	excluded	excluded
DO13869	TCGA-06-0210	Included	CNS-GBM	GBM-US	TCGA-06-0210-02A	SP29331	TCGA-06-0210-02A-01D-2280-08	SA176022		WGS	no	10	6
DO36077	ICGC_PA116	Included	CNS-PiloAstro	PBCA-DE	ICGC_PA116	SP79380	ICGC_PA116	SA413834	no treatment	WGS	no	8	3
DO17054	TCGA-B0-5695	Included	Kidney-RCC	KIRC-US	TCGA-B0-5695-01A	SP35951	TCGA-B0-5695-01A-11D-2103-10	SA230633		WGS	no	6	excluded
DO48920	ICGC_MB146	Included	CNS-Medullo	PBCA-DE	ICGC_MB146	SP107438	ICGC_MB146	SA517255	no treatment	WGS	no	9	excluded
DO45223	RK103	Included	Liver-HCC	LIRI-JP	RK103_C01	SP99169	RK103_C01	SA501445	no treatment	WGS	no	5	3
DO36265	TCGA-CH-5789	Included	Prost-AdenoCA	PRAD-US	TCGA-CH-5789-01A	SP79998	TCGA-CH-5789-01A-11R-1580-07	SA415028		WGS	no	4	9
DO48958	ICGC_MB199	Included	CNS-Medullo	PBCA-DE	ICGC_MB199	SP107478	ICGC_MB199	SA517287	no treatment	WGS	no	3	1
DO7831	TCGA-AA-3664	Included	ColoRect-AdenoCA	COAD-US	TCGA-AA-3664-01A	SP16958	TCGA-AA-3664-01A-01R-0905-07	SA93876		WGS	no	8	excluded
DO33288	ICGC_0088	Included	Panc-AdenoCA	PACA-AU	8032817	SP71228	8032817	SA410670	surgery	WGS	no	1	excluded
DO51485	PCSI_0338	Included	Panc-AdenoCA	PACA-CA	PCSI_0338_Pa_P_526	SP117476	PCSI_0338_Pa_P_526	SA533796	no treatment	WGS	no	9	3
DO44097	TCGA-BT-A3PJ	Included	Bladder-TCC	BLCA-US	TCGA-BT-A3PJ-01A	SP96136	TCGA-BT-A3PJ-01A-21D-A21Z-08	SA491245		WGS	no	excluded	excluded
DO5696	TCGA-A2-A04T	Included	Breast-AdenoCA	BRCA-US	TCGA-A2-A04T-01A	SP11948	TCGA-A2-A04T-01A-21D-A128-09	SA72823		WGS	no	6	5
DO50339	OCCAMS-AH-082	Included	Eso-AdenoCA	ESAD-UK	TB12-0384-GOJT2	SP111091	LP6007420-DNA_A01	SA528918		WGS	no	7	8
DO46386	AOCS-104	Included	Ovary-AdenoCA	OV-AU	AOCS-104-1	SP101662	AOCS-104-1-6	SA505808	no treatment	WGS	no	7	1
DO43378	TCGA-AP-A053	Included	Uterus-AdenoCA	UCEC-US	TCGA-AP-A053-01A	SP94661	TCGA-AP-A053-01A-21D-A013-09	SA476431		WGS	no	2	excluded
DO6456	138	GrayList	Lymph-CLL	CLLE-ES	138-03-2TD	SP13385	138-03-2TD	SA542388	no treatment	WGS	no	7	5
DO23527	RK104	Included	Liver-HCC	LIRI-JP	RK104_C01	SP50135	RK104_C01	SA270418	no treatment	WGS	no	10	1
DO26492	TCGA-96-7545	Included	Lung-SCC	LUSC-US	TCGA-96-7545-01A	SP56607	TCGA-96-7545-01A-21R-2045-07	SA309054		WGS	no	7	8
DO26280	TCGA-55-6982	Included	Lung-AdenoCA	LUAD-US	TCGA-55-6982-01A	SP56168	TCGA-55-6982-01A-11D-1945-08	SA295193		WGS	no	5	2
DO8004	TCGA-AA-A01X	Included	ColoRect-AdenoCA	COAD-US	TCGA-AA-A01X-01A	SP17329	TCGA-AA-A01X-01A-21D-A17O-10	SA101371		WGS	no	10	excluded
DO46917	C0041	Included	Kidney-RCC	RECA-EU	C0041T	SP103021	C0041T	SA507405	no treatment	WGS	no	2	3
DO51179	ITNET-1304	Included	Panc-Endocrine	PAEN-AU	1304T	SP117085	1304T	SA542650	no treatment	WGS	no	8	6
DO49439	PCSI_0312	Included	Panc-AdenoCA	PACA-CA	PCSI_0312_Pa_P_526	SP116985	PCSI_0312_Pa_P_526	SA520312	no treatment	WGS	no	5	7
DO12370	TCGA-19-5960	Included	CNS-GBM	GBM-US	TCGA-19-5960-01A	SP26475	TCGA-19-5960-01A-11R-1850-01	SA184207		WGS	no	7	3
DO221542	PCSI_0527	Included	Panc-AdenoCA	PACA-CA	PCSI_0527_Pa_P_526	SP125769	PCSI_0527_Pa_P_526	SA558653	no treatment	WGS	no	9	excluded
DO23528	RK105	Included	Liver-HCC	LIRI-JP	RK105_C01	SP50137	RK105_C01	SA270420	no treatment	WGS	no	2	excluded
DO35571	ICGC_MB34	Included	CNS-Medullo	PBCA-DE	ICGC_MB34	SP78716	ICGC_MB34	SA413500	no treatment	WGS	no	5	3
DO14171	TCGA-CR-7382	Included	Head-SCC	HNSC-US	TCGA-CR-7382-01A	SP29940	TCGA-CR-7382-01A-11R-2132-07	SA189419		WGS	no	5	excluded
DO27318	TCGA-33-4586	Included	Lung-SCC	LUSC-US	TCGA-33-4586-01A	SP58326	TCGA-33-4586-01A-01R-1443-07	SA313461		WGS	no	10	9
DO39046	TCGA-EM-A2CP	Included	Thy-AdenoCA	THCA-US	TCGA-EM-A2CP-01A	SP85787	TCGA-EM-A2CP-01A-11D-A17V-08	SA451554		WGS	no	5	excluded
DO50383	OCCAMS-RS-035	Included	Eso-AdenoCA	ESAD-UK	OC-RS-035-E-T2	SP111072	LP6005690-DNA_C01	SA528899	no treatment	WGS	no	2	5
DO44994	TCGA-FV-A3R2	Included	Liver-HCC	LIHC-US	TCGA-FV-A3R2-01A	SP98327	TCGA-FV-A3R2-01A-11D-A22F-10	SA500918		WGS	no	3	excluded
DO46364	AOCS-085	Included	Ovary-AdenoCA	OV-AU	AOCS-085-1	SP101600	AOCS-085-1-2	SA505577	no treatment	WGS	no	5	excluded
DO45225	RK106	Included	Liver-HCC	LIRI-JP	RK106_C01	SP99173	RK106_C01	SA501449	no treatment	WGS	no	9	excluded
DO50393	OCCAMS-ST-033	Included	Eso-AdenoCA	ESAD-UK	OC-ST-033-E-T1	SP111084	LP6005334-DNA_E03	SA528909	no treatment	WGS	no	10	3
DO49014	TCGA-C5-A1M9	Included	Cervix-AdenoCA	CESC-US	TCGA-C5-A1M9-01A	SP107650	TCGA-C5-A1M9-01A-11D-A200-09	SA517856		WGS	no	excluded	excluded
DO47153	C0082	Included	Kidney-RCC	RECA-EU	C0082T	SP103679	C0082T	SA507437	no treatment	WGS	no	5	7
DO27855	4176133	Included	Lymph-BNHL	MALY-DE	tumor_4176133	SP59456	tumor_4176133	SA321119	no treatment	WGS	no	3	excluded
DO22986	TCGA-DD-A1EH	Included	Liver-HCC	LIHC-US	TCGA-DD-A1EH-01A	SP49449	TCGA-DD-A1EH-01A-11D-A12Z-10	SA268591		WGS	no	1	6
DO10843	OCCAMS-PS-002	Included	Eso-AdenoCA	ESAD-UK	TB10-0038C	SP23504	SS6003117	SA130925		WGS	no	8	3
DO35555	ICGC_MB20	Included	CNS-Medullo	PBCA-DE	ICGC_MB20	SP78676	ICGC_MB20	SA413338	no treatment	WGS	no	1	excluded
DO46933	C0051	Included	Kidney-RCC	RECA-EU	C0051T	SP103065	C0051T	SA507436		WGS	no	4	9
DO220439	TCGA-KN-8421	Included	Kidney-ChRCC	KICH-US	TCGA-KN-8421-01A	SP123955	TCGA-KN-8421-01A-11D-2310-10	SA556859		WGS	no	5	6
DO45227	RK107	Included	Liver-HCC	LIRI-JP	RK107_C01	SP99177	RK107_C01	SA501453	no treatment	WGS	no	8	excluded
DO22382	TCGA-DU-7301	Included	CNS-Oligo	LGG-US	TCGA-DU-7301-01A	SP48189	TCGA-DU-7301-01A-11R-2090-07	SA262612		WGS	no	excluded	excluded
DO27801	4121361	Included	Lymph-BNHL	MALY-DE	tumor_4121361	SP59348	tumor_4121361	SA320938	no treatment	WGS	no	3	9
DO51154	CPCG0409	Included	Prost-AdenoCA	PRAD-CA	CPCG0409-F1	SP112995	CPCG0409-F1	SA530646	no treatment	WGS	no	10	excluded
DO36151	ICGC_PA159	Included	CNS-PiloAstro	PBCA-DE	ICGC_PA159	SP79455	ICGC_PA159	SA413912	no treatment	WGS	no	9	7
DO46901	C0033	Included	Kidney-RCC	RECA-EU	C0033T	SP102965	C0033T	SA507363	no treatment	WGS	no	7	10
DO10841	OCCAMS-PS-014	Included	Eso-AdenoCA	ESAD-UK	EN-132-10C	SP23500	SS6003113	SA130921		WGS	no	5	2
DO36619	TCGA-AG-3885	Included	ColoRect-AdenoCA	READ-US	TCGA-AG-3885-01A	SP80754	TCGA-AG-3885-01A-01D-0967-10	SA428143		WGS	no	8	excluded
DO46980	C0075	Included	Kidney-RCC	RECA-EU	C0075T	SP103221	C0075T	SA507554	no treatment	WGS	no	4	excluded
DO218535	BTCA_donor_C080	Included	Biliary-AdenoCA	BTCA-SG	BTCA_specimen_TC080	SP117759	TC080	SA543762	no treatment	WGS	no	excluded	excluded
DO35877	ICGC_PA9	Included	CNS-PiloAstro	PBCA-DE	ICGC_PA9	SP79181	ICGC_PA9	SA413566	no treatment	WGS	no	1	9
DO34656	ICGC_0185	Included	Panc-AdenoCA	PACA-AU	8057676	SP76353	8057676	SA411225	no treatment	WGS	no	4	excluded
DO35904	ICGC_PA24	Included	CNS-PiloAstro	PBCA-DE	ICGC_PA24	SP79207	ICGC_PA24	SA413602	no treatment	WGS	no	8	excluded
DO45229	RK108	Included	Liver-HCC	LIRI-JP	RK108_C01	SP99181	RK108_C01	SA501457	no treatment	WGS	no	4	excluded
DO46338	AOCS-061	Included	Ovary-AdenoCA	OV-AU	AOCS-061-1	SP101544	AOCS-061-1-8	SA505389	no treatment	WGS	no	3	4
DO32837	ICGC_0009	Included	Panc-AdenoCA	PACA-AU	8012321	SP69587	8012321	SA407982	surgery	WGS	no	9	excluded
DO221545	PCSI_0477	Included	Panc-AdenoCA	PACA-CA	PCSI_0477_Pa_P_526	SP125778	PCSI_0477_Pa_P_526	SA558656	no treatment	WGS	no	5	2
DO46591	AOCS-166	Included	Ovary-AdenoCA	OV-AU	AOCS-166-1	SP102133	AOCS-166-1-2	SA505825	no treatment	WGS	MSI	excluded	excluded
DO35305	PCSI_0080	Included	Panc-AdenoCA	PACA-CA	PCSI_0080_Pa_P_526	SP117440	PCSI_0080_Pa_P_526	SA520203	no treatment	WGS	no	5	9
DO218030	CGP_donor_GC00033	Included	Stomach-AdenoCA	GACA-CN	CGP_specimen_GC13003T	SP135299	GC13003T	SA542864	no treatment	WGS	no	3	2
DO27777	4116738	Included	Lymph-BNHL	MALY-DE	tumor_4116738	SP59300	tumor_4116738	SA320866	no treatment	WGS	no	7	excluded
DO35083	PCSI_0103	GrayList	Panc-AdenoCA	PACA-CA	PCSI_0103_Pa_P_526	SP125746	PCSI_0103_Pa_P_526	SA533585	no treatment	WGS	MSI	excluded	excluded
DO35886	ICGC_PA12	Included	CNS-PiloAstro	PBCA-DE	ICGC_PA12	SP79190	ICGC_PA12	SA413578	no treatment	WGS	no	7	4
DO36000	ICGC_PA81	Included	CNS-PiloAstro	PBCA-DE	ICGC_PA81	SP79303	ICGC_PA81	SA413730	no treatment	WGS	no	3	6
DO46488	AOCS-138	Included	Ovary-AdenoCA	OV-AU	AOCS-138-13	SP101881	AOCS-138-3-X	SA505478	other therapy	WGS	no	9	2
DO51062	CPCG0124	Included	Prost-AdenoCA	PRAD-CA	CPCG0124-F1	SP112811	CPCG0124-F1	SA530462	no treatment	WGS	no	1	10
DO45231	RK109	Included	Biliary-AdenoCA	LIRI-JP	RK109_C01	SP99185	RK109_C01	SA501461	no treatment	WGS	no	excluded	excluded
DO218211	OSCC-GB_012601	Included	Head-SCC	ORCA-IN	OSCC-GB_0126011	SP117408	OSCC-GB_01260111	SA543178	no treatment	WGS	no	7	1
DO52702	134	Included	Lymph-CLL	CLLE-ES	134-08-01TD	SP116736	134-08-01TD	SA542171	no treatment	WGS	no	4	2
DO25444	TCGA-05-4395	Included	Lung-AdenoCA	LUAD-US	TCGA-05-4395-01A	SP54363	TCGA-05-4395-01A-01D-2364-08	SA284573		WGS	no	6	3
DO51523	PCSI_0233	Included	Panc-AdenoCA	PACA-CA	PCSI_0233_Pa_P_526	SP125730	PCSI_0233_Pa_P_526	SA533729	no treatment	WGS	no	6	3
DO220879	MELA-0169	Included	Skin-Melanoma	MELA-AU	EXTERN-MELA-20140526-059	SP124386	EXTERN-MELA-20140526-059	SA557459	surgery	WGS	no	2	excluded
DO18651	TCGA-DV-5566	Included	Kidney-RCC	KIRC-US	TCGA-DV-5566-01A	SP39248	TCGA-DV-5566-01A-01D-2104-10	SA212393		WGS	no	10	excluded
DO220904	MELA-0231	Included	Skin-Melanoma	MELA-AU	EXTERN-MELA-20140924-037	SP124441	EXTERN-MELA-20140924-037	SA557522	other therapy	WGS	no	3	9
DO42673	TCGA-AP-A051	GrayList	Uterus-AdenoCA	UCEC-US	TCGA-AP-A051-01A	SP93227	TCGA-AP-A051-01A-21D-A013-09	SA464675		WGS	MSI	excluded	excluded
DO48924	ICGC_MB153	Included	CNS-Medullo	PBCA-DE	ICGC_MB153	SP107443	ICGC_MB153	SA517259	no treatment	WGS	no	1	5
DO49738	TCGA-B1-A47N	Included	Kidney-RCC	KIRP-US	TCGA-B1-A47N-01A	SP109478	TCGA-B1-A47N-01A-11D-A25F-10	SA521717		WGS	no	1	excluded
DO220354	TCGA-KL-8346	Included	Kidney-ChRCC	KICH-US	TCGA-KL-8346-01A	SP123882	TCGA-KL-8346-01A-11D-2310-10	SA556571		WGS	no	7	excluded
DO218774	CGP_donor_GC00050	Included	Stomach-AdenoCA	GACA-CN	CGP_specimen_GC13759T	SP135415	GC13759T	SA544191	no treatment	WGS	no	2	3
DO10815	EOPC-06	Included	Prost-AdenoCA	EOPC-DE	EOPC-06_tumor	SP23451	EOPC-06_tumor	SA130911	other therapy	WGS	no	10	4
DO25189	TCGA-50-5930	Included	Lung-AdenoCA	LUAD-US	TCGA-50-5930-01A	SP53810	TCGA-50-5930-01A-11D-1753-08	SA281019		WGS	no	9	1
DO222309	TCGA-FF-8062	Included	Lymph-BNHL	DLBC-US	TCGA-FF-8062-01A	SP127640	TCGA-FF-8062-01A-11R-2213-07	SA560615		WGS	no	9	2
DO27797	4158726	Included	Lymph-BNHL	MALY-DE	tumor_4158726	SP59340	tumor_4158726	SA320926	no treatment	WGS	no	10	1
DO27817	4177987	Included	Lymph-BNHL	MALY-DE	tumor_4177987	SP59380	tumor_4177987	SA320986	no treatment	WGS	no	8	6
DO48893	ICGC_MB61	Included	CNS-Medullo	PBCA-DE	ICGC_MB61	SP107361	ICGC_MB61	SA517326	no treatment	WGS	no	7	4
DO23529	RK110	Included	Liver-HCC	LIRI-JP	RK110_C01	SP50139	RK110_C01	SA270422	no treatment	WGS	no	4	7
DO35955	ICGC_PA53	Included	CNS-PiloAstro	PBCA-DE	ICGC_PA53	SP79258	ICGC_PA53	SA413668	no treatment	WGS	no	1	7
DO51055	CPCG0094	Included	Prost-AdenoCA	PRAD-CA	CPCG0094-F1	SP112797	CPCG0094-F1	SA530448	no treatment	WGS	no	6	9
DO48681	RK111	Included	Liver-HCC	LIRI-JP	RK111_C01	SP107010	RK111_C01	SA515239	no treatment	WGS	no	1	3
DO20863	TCGA-B9-4617	Included	Kidney-RCC	KIRP-US	TCGA-B9-4617-01A	SP43688	TCGA-B9-4617-01A-01R-1193-07	SA253160		WGS	no	2	10
DO48945	ICGC_MB180	Included	CNS-Medullo	PBCA-DE	ICGC_MB180	SP107464	ICGC_MB180	SA517276	no treatment	WGS	no	2	excluded
DO23702	TCGA-50-6591	Included	Lung-AdenoCA	LUAD-US	TCGA-50-6591-01A	SP50518	TCGA-50-6591-01A-11D-1753-08	SA281973		WGS	no	1	4
DO48520	ICGC_0443	Included	Panc-Endocrine	PAEN-AU	8051725	SP106669	8051725	SA514891	no treatment	WGS	no	3	6
DO30750	TCGA-24-1557	Included	Ovary-AdenoCA	OV-US	TCGA-24-1557-01A	SP65376	TCGA-24-1557-01A-01R-1566-13	SA347921		WGS	no	1	excluded
DO6690	358	Included	Lymph-CLL	CLLE-ES	358-01-2TD	SP13619	358-01-2TD	SA542395	no treatment	WGS	no	10	2
DO220360	TCGA-KM-8443	Included	Kidney-ChRCC	KICH-US	TCGA-KM-8443-01A	SP123894	TCGA-KM-8443-01A-11D-2310-10	SA556682		WGS	no	4	excluded
DO22959	TCGA-DD-A1EI	Included	Liver-HCC	LIHC-US	TCGA-DD-A1EI-01A	SP49391	TCGA-DD-A1EI-01A-11D-A12Z-10	SA268027		WGS	no	8	7
DO45233	RK112	Included	Liver-HCC	LIRI-JP	RK112_C01	SP99189	RK112_C01	SA501465	no treatment	WGS	no	1	5
DO51528	PCSI_0263	Included	Panc-AdenoCA	PACA-CA	PCSI_0263_Pa_P_526	SP125686	PCSI_0263_Pa_P_526	SA533813	combined chemo+radiation therapy	WGS	no	8	9
DO23018	TCGA-G3-A25S	Included	Liver-HCC	LIHC-US	TCGA-G3-A25S-01A	SP49531	TCGA-G3-A25S-01A-11D-A16V-10	SA269251		WGS	no	4	1
DO10975	TCGA-06-0190	Included	CNS-GBM	GBM-US	TCGA-06-0190-01A	SP23769	TCGA-06-0190-01A-01R-1849-01	SA138622		WGS	no	4	excluded
DO14582	TCGA-CR-5249	Included	Head-SCC	HNSC-US	TCGA-CR-5249-01A	SP30843	TCGA-CR-5249-01A-01D-2276-10	SA201581		WGS	no	10	5
DO43218	TCGA-AX-A05S	GrayList	Uterus-AdenoCA	UCEC-US	TCGA-AX-A05S-01A	SP94348	TCGA-AX-A05S-01A-11D-A013-09	SA473856		WGS	MSI	excluded	excluded
DO51111	CPCG0334	Included	Prost-AdenoCA	PRAD-CA	CPCG0334-F1	SP112909	CPCG0334-F1	SA530519	no treatment	WGS	no	10	excluded
DO15198	TCGA-CR-7391	Included	Head-SCC	HNSC-US	TCGA-CR-7391-01A	SP32222	TCGA-CR-7391-01A-11R-2016-07	SA191311		WGS	no	9	10
DO7214	523	Included	Lymph-CLL	CLLE-ES	523-02-5TD	SP115111	523-02-5TD	SA539010	no treatment	WGS	no	3	4
DO51466	PCSI_0174	Included	Panc-AdenoCA	PACA-CA	PCSI_0174_Pa_P_526	SP125758	PCSI_0174_Pa_P_526	SA533661	chemotherapy	WGS	no	2	6
DO44515	TCGA-HE-A5NF	Included	Kidney-RCC	KIRP-US	TCGA-HE-A5NF-01A	SP97243	TCGA-HE-A5NF-01A-11D-A26P-10	SA495070		WGS	no	5	excluded
DO51047	CPCG0048	Included	Prost-AdenoCA	PRAD-CA	CPCG0048-F1	SP112781	CPCG0048-F1	SA530432	no treatment	WGS	no	2	8
DO23530	RK113	Included	Liver-HCC	LIRI-JP	RK113_C01	SP50141	RK113_C01	SA270423	other therapy	WGS	no	8	3
DO35114	PCSI_0001	Included	Panc-AdenoCA	PACA-CA	PCSI_0001_Pa_P	SP77848	PCSI_0001_Pa_P	SA412606	no treatment	WGS	no	7	1
DO47104	C0054	Included	Kidney-RCC	RECA-EU	C0054T	SP103547	C0054T	SA507330	no treatment	WGS	no	6	2
DO22324	TCGA-HW-7487	Included	CNS-Oligo	LGG-US	TCGA-HW-7487-01A	SP48073	TCGA-HW-7487-01A-11D-2024-08	SA261436		WGS	no	excluded	excluded
DO38871	TCGA-CD-5802	Included	Stomach-AdenoCA	STAD-US	TCGA-CD-5802-01A	SP85431	TCGA-CD-5802-01A-11D-1600-08	SA444038		WGS	no	4	1
DO22929	TCGA-BC-A216	Included	Liver-HCC	LIHC-US	TCGA-BC-A216-01A	SP49322	TCGA-BC-A216-01A-11D-A152-10	SA270088		WGS	no	2	6
DO35572	ICGC_MB35	Included	CNS-Medullo	PBCA-DE	ICGC_MB35	SP78717	ICGC_MB35	SA413504	no treatment	WGS	no	9	2
DO14750	TCGA-CQ-6228	Included	Head-SCC	HNSC-US	TCGA-CQ-6228-01A	SP31190	TCGA-CQ-6228-01A-11R-1915-07	SA203953		WGS	no	10	4
DO37750	TCGA-ER-A19D	Included	Skin-Melanoma	SKCM-US	TCGA-ER-A19D-06A	SP83083	TCGA-ER-A19D-06A-11D-A197-08	SA433847		WGS	no	5	excluded
DO45235	RK115	Included	Liver-HCC	LIRI-JP	RK115_C01	SP99193	RK115_C01	SA501469	no treatment	WGS	no	7	3
DO13318	TCGA-06-2557	Included	CNS-GBM	GBM-US	TCGA-06-2557-01A	SP28275	TCGA-06-2557-01A-01D-1494-08	SA158256		WGS	no	3	10
DO22978	TCGA-FV-A3R3	Included	Liver-HCC	LIHC-US	TCGA-FV-A3R3-01A	SP49433	TCGA-FV-A3R3-01A-11D-A22F-10	SA268432		WGS	no	5	excluded
DO46905	C0035	Included	Kidney-RCC	RECA-EU	C0035T	SP102973	C0035T	SA507369	no treatment	WGS	no	1	2
DO220554	TCGA-KO-8406	Included	Kidney-ChRCC	KICH-US	TCGA-KO-8406-01A	SP124017	TCGA-KO-8406-01A-11D-2310-10	SA556811		WGS	no	4	9
DO47092	C0048	Included	Kidney-RCC	RECA-EU	C0048T	SP103515	C0048T	SA507306	no treatment	WGS	no	5	6
DO46551	AOCS-153	Included	Ovary-AdenoCA	OV-AU	AOCS-153-1	SP102035	AOCS-153-1-2	SA505675	surgery	WGS	no	6	1
DO48574	ICGC_0500	GrayList	Panc-Endocrine	PAEN-AU	8069337	SP106801	8069337	SA514943	no treatment	WGS	no	10	4
DO49695	TCGA-HP-A5MZ	Included	Liver-HCC	LIHC-US	TCGA-HP-A5MZ-01A	SP109384	TCGA-HP-A5MZ-01A-21D-A27I-10	SA520910		WGS	no	6	8
DO51496	PCSI_0354	Included	Panc-AdenoCA	PACA-CA	ASHPC_0010_Pa_P	SP117974	ASHPC_0010_Pa_P	SA533651	no treatment	WGS	no	9	7
DO52502	EOPC-027	Included	Prost-AdenoCA	EOPC-DE	EOPC-027_tumor_01	SP116225	EOPC-027_tumor_01	SA541751	no treatment	WGS	no	excluded	excluded
DO26354	TCGA-38-4628	Included	Lung-AdenoCA	LUAD-US	TCGA-38-4628-01A	SP56303	TCGA-38-4628-01A-01D-1931-08	SA296370		WGS	no	2	6
DO52714	519	Included	Lymph-CLL	CLLE-ES	519-02-3TD	SP116760	519-02-3TD	SA542195	no treatment	WGS	no	9	4
DO23532	RK117	Included	Liver-HCC	LIRI-JP	RK117_C01	SP50145	RK117_C01	SA270428	no treatment	WGS	no	9	3
DO26806	TCGA-37-4135	Included	Lung-SCC	LUSC-US	TCGA-37-4135-01A	SP57267	TCGA-37-4135-01A-01R-1100-07	SA302007		WGS	no	10	excluded
DO35550	ICGC_MB15	Included	CNS-Medullo	PBCA-DE	ICGC_MB15	SP78671	ICGC_MB15	SA413318	no treatment	WGS	no	10	5
DO218487	CGP_donor_GC00035	Included	Stomach-AdenoCA	GACA-CN	CGP_specimen_GC13008T	SP135310	GC13008T	SA543680	no treatment	WGS	no	7	5
DO44525	TCGA-GL-A59R	Included	Kidney-RCC	KIRP-US	TCGA-GL-A59R-01A	SP97269	TCGA-GL-A59R-01A-11D-A26P-10	SA495252		WGS	no	10	excluded
DO219944	TCGA-DX-A1KU	Included	Bone-Leiomyo	SARC-US	TCGA-DX-A1KU-01A	SP121761	TCGA-DX-A1KU-01A-32D-A24N-09	SA554224		WGS	no	excluded	excluded
DO220341	TCGA-KL-8333	Included	Kidney-ChRCC	KICH-US	TCGA-KL-8333-01A	SP123856	TCGA-KL-8333-01A-11D-2310-10	SA556327		WGS	no	1	excluded
DO6382	23	Included	Lymph-CLL	CLLE-ES	023-0056-01TD	SP13311	023-0056-01TD	SA86302	no treatment	WGS	no	3	8
DO35620	ICGC_MB88	Included	CNS-Medullo	PBCA-DE	ICGC_MB88	SP78817	ICGC_MB88	SA413902	no treatment	WGS	no	1	8
DO23533	RK118	Included	Liver-HCC	LIRI-JP	RK118_C01	SP50147	RK118_C01	SA270430	no treatment	WGS	no	6	excluded
DO46834	C0006	Included	Kidney-RCC	RECA-EU	C0006T	SP102747	C0006T	SA507173	no treatment	WGS	no	1	excluded
DO38655	TCGA-BR-6456	Included	Stomach-AdenoCA	STAD-US	TCGA-BR-6456-01A	SP84962	TCGA-BR-6456-01A-11D-1800-08	SA441075		WGS	no	4	excluded
DO2096	TCGA-B6-A0X5	Included	Breast-AdenoCA	BRCA-US	TCGA-B6-A0X5-01A	SP4557	TCGA-B6-A0X5-01A-21D-A314-09	SA492026		WGS	no	3	6
DO48905	ICGC_MB79	Included	CNS-Medullo	PBCA-DE	ICGC_MB79	SP107381	ICGC_MB79	SA517370	no treatment	WGS	no	8	excluded
DO6580	306	Included	Lymph-CLL	CLLE-ES	306-01-4TD	SP13509	306-01-4TD	SA542391	no treatment	WGS	no	7	5
DO27847	4191799	Included	Lymph-BNHL	MALY-DE	tumor_4191799	SP59440	tumor_4191799	SA321050	no treatment	WGS	no	2	1
DO479	TCGA-CF-A3MF	Included	Bladder-TCC	BLCA-US	TCGA-CF-A3MF-01A	SP967	TCGA-CF-A3MF-01A-12D-A21A-08	SA3742		WGS	no	excluded	excluded
DO44103	TCGA-A2-A3XX	Included	Breast-AdenoCA	BRCA-US	TCGA-A2-A3XX-01A	SP96147	TCGA-A2-A3XX-01A-21D-A23C-09	SA491668		WGS	no	9	4
DO22293	TCGA-FG-5964	Included	CNS-Oligo	LGG-US	TCGA-FG-5964-01A	SP48008	TCGA-FG-5964-01A-11R-1708-07	SA266774		WGS	no	excluded	excluded
DO28763	TCGA-04-1514	Included	Ovary-AdenoCA	OV-US	TCGA-04-1514-01A	SP61343	TCGA-04-1514-01A-01R-1566-13	SA375068		WGS	no	3	4
DO51152	CPCG0404	Included	Prost-AdenoCA	PRAD-CA	CPCG0404-F1	SP112991	CPCG0404-F1	SA530642	no treatment	WGS	no	7	2
DO48682	RK119	Included	Liver-HCC	LIRI-JP	RK119_C01	SP107012	RK119_C01	SA515248	other therapy	WGS	MSI	excluded	excluded
DO220340	TCGA-KL-8332	Included	Kidney-ChRCC	KICH-US	TCGA-KL-8332-01A	SP123854	TCGA-KL-8332-01A-11D-2310-10	SA556315		WGS	no	7	excluded
DO218031	CGP_donor_GC00038	GrayList	Stomach-AdenoCA	GACA-CN	CGP_specimen_GC13627T	SP135335	GC13627T	SA542865	no treatment	WGS	no	10	8
DO49436	PCSI_0311	Included	Panc-AdenoCA	PACA-CA	PCSI_0311_Pa_P_526	SP117911	PCSI_0311_Pa_P_526	SA520306	no treatment	WGS	no	2	4
DO42881	TCGA-AP-A052	Included	Uterus-AdenoCA	UCEC-US	TCGA-AP-A052-01A	SP93652	TCGA-AP-A052-01A-11D-A013-09	SA468236		WGS	no	9	2
DO52127	ITNET-0107	Included	Panc-Endocrine	PAEN-IT	PET107T	SP135316	PET107T	SA570843	no treatment	WGS	no	1	7
DO46378	AOCS-094	Included	Ovary-AdenoCA	OV-AU	AOCS-094-1	SP101642	AOCS-094-1-1	SA505730	no treatment	WGS	no	4	10
DO14236	TCGA-BA-6872	Included	Head-SCC	HNSC-US	TCGA-BA-6872-01A	SP30077	TCGA-BA-6872-01A-11R-1873-07	SA192621		WGS	no	6	excluded
DO47747	TCGA-HU-A4G6	Included	Stomach-AdenoCA	STAD-US	TCGA-HU-A4G6-01A	SP105006	TCGA-HU-A4G6-01A-11D-A24D-08	SA511031		WGS	no	7	excluded
DO23534	RK120	Included	Liver-HCC	LIRI-JP	RK120_C01	SP50149	RK120_C01	SA270432	no treatment	WGS	no	6	1
DO39564	TCGA-E8-A416	Included	Thy-AdenoCA	THCA-US	TCGA-E8-A416-01A	SP86836	TCGA-E8-A416-01A-11D-A23M-08	SA444829		WGS	no	4	1
DO38404	TCGA-BR-6452	Included	Stomach-AdenoCA	STAD-US	TCGA-BR-6452-01A	SP84439	TCGA-BR-6452-01A-12D-1800-08	SA443604		WGS	MSI	excluded	excluded
DO35946	ICGC_PA46	Included	CNS-PiloAstro	PBCA-DE	ICGC_PA46	SP79249	ICGC_PA46	SA413656	no treatment	WGS	no	10	excluded
DO47171	C0098	Included	Kidney-RCC	RECA-EU	C0098T	SP103730	C0098T	SA507488	no treatment	WGS	no	5	excluded
DO48684	RK121	Included	Liver-HCC	LIRI-JP	RK121_C01	SP107017	RK121_C01	SA515254	other therapy	WGS	no	3	excluded
DO48944	ICGC_MB178	Included	CNS-Medullo	PBCA-DE	ICGC_MB178	SP107463	ICGC_MB178	SA517275	no treatment	WGS	no	5	9
DO220895	MELA-0202	Included	Skin-Melanoma	MELA-AU	EXTERN-MELA-20140528-002	SP124418	EXTERN-MELA-20140528-002	SA557491	surgery	WGS	no	3	excluded
DO50370	OCCAMS-RS-014	Included	Eso-AdenoCA	ESAD-UK	OC-RS-014-E-T2	SP111029	SM-4AX87	SA528845	no treatment	WGS	no	7	1
DO28119	TCGA-04-1331	Included	Ovary-AdenoCA	OV-US	TCGA-04-1331-01A	SP60001	TCGA-04-1331-01A-01D-A324-10	SA518602		WGS	no	5	excluded
DO47100	C0052	Included	Kidney-RCC	RECA-EU	C0052T	SP103535	C0052T	SA507321	no treatment	WGS	no	8	1
DO36018	ICGC_PA87	Included	CNS-PiloAstro	PBCA-DE	ICGC_PA87	SP79321	ICGC_PA87	SA413754	no treatment	WGS	no	10	8
DO35424	PCSI_0046	Included	Panc-AdenoCA	PACA-CA	PCSI_0046_Pa_P_526	SP117165	PCSI_0046_Pa_P_526	SA520292	no treatment	WGS	no	10	1
DO52126	ITNET-0100	Included	Panc-Endocrine	PAEN-IT	PET100T	SP135305	PET100T	SA570841	no treatment	WGS	no	10	excluded
DO6610	318	Included	Lymph-CLL	CLLE-ES	318-01-2TD	SP13539	318-01-2TD	SA542393	no treatment	WGS	no	1	5
DO50406	OCCAMS-WG-008	Included	Eso-AdenoCA	ESAD-UK	OC-WG-008-S-CA2	SP111175	LP6007442-DNA_A01	SA528949		WGS	no	9	8
DO220849	MELA-0012	Included	Skin-Melanoma	MELA-AU	EXTERN-MELA-20140505-022	SP124291	EXTERN-MELA-20140505-022	SA557328	surgery	WGS	no	6	excluded
DO218773	OSCC-GB_012301	Included	Head-SCC	ORCA-IN	OSCC-GB_0123011	SP118015	OSCC-GB_01230111	SA544190	no treatment	WGS	no	3	excluded
DO51511	PCSI_0453	Included	Panc-AdenoCA	PACA-CA	ASHPC_0025_Pa_P	SP117412	ASHPC_0025_Pa_P	SA533681	no treatment	WGS	no	7	1
DO51551	TCGA-B1-A47O	Included	Kidney-RCC	KIRP-US	TCGA-B1-A47O-01A	SP113926	TCGA-B1-A47O-01A-11D-A25F-10	SA534051		WGS	no	6	excluded
DO6695	371	Included	Lymph-CLL	CLLE-ES	371-01-6TD	SP13624	371-01-6TD	SA542396	no treatment	WGS	no	10	excluded
DO48686	RK122	Included	Liver-HCC	LIRI-JP	RK122_C01	SP107019	RK122_C01	SA515261	no treatment	WGS	no	4	2
DO220857	MELA-0046	Included	Skin-Melanoma	MELA-AU	EXTERN-MELA-20140514-008	SP124319	EXTERN-MELA-20140514-008	SA557353	surgery	WGS	no	4	excluded
DO51110	CPCG0331	Included	Prost-AdenoCA	PRAD-CA	CPCG0331-F1	SP112907	CPCG0331-F1	SA530515	no treatment	WGS	no	1	5
DO32916	ICGC_0037	Included	Panc-AdenoCA	PACA-AU	8015259	SP69898	8015259	SA408882	surgery	WGS	no	3	9
DO50401	OCCAMS-WG-001	Included	Eso-AdenoCA	ESAD-UK	OC-WG-001-E-T1	SP111049	LP6005334-DNA_B02	SA528870		WGS	no	5	2
DO51509	PCSI_0283	Included	Panc-AdenoCA	PACA-CA	PCSI_0283_Pa_P_526	SP117650	PCSI_0283_Pa_P_526	SA533716	combined chemo+radiation therapy	WGS	no	5	8
DO48957	ICGC_MB198	Included	CNS-Medullo	PBCA-DE	ICGC_MB198	SP107477	ICGC_MB198	SA517286	no treatment	WGS	no	5	excluded
DO44808	CHC322	GrayList	Liver-HCC	LICA-FR	CHC322T	SP97749	CHC322T	SA499802	no treatment	WGS	no	4	3
[truncated: 780 more rows]
